# Supplementary material for: RAD51 is a druggable target that sustains replication fork progression upon DNA replication stress
Source: PLoS One. 2022 Aug 15;17(8):e0266645. doi: 10.1371/journal.pone.0266645 (PMC9377619; doi:10.1371/journal.pone.0266645)
Supplement: S1 File — (XLSX) [file pone.0266645.s009.xlsx]

## Sheet: Figure 1
	Exp 1	lenght of the IdU (green) labeled fibers													Exp 2	lenght of the IdU (green) labeled fibers													Exp 3	lenght of the IdU (green) labeled fibers													Exp 4	lenght of the IdU (green) labeled fibers
	Control						Control + B02								Control						Control + B02								Control						Control + B02								Control						Control + B02
		Label	Angle	Length	Length um			Label	Angle	Length	Length um					Label	Angle	Length	Length um			Label	Angle	Length	Length um					Label	Angle	Length	Length um			Label	Angle	Length	Length um					Label	Angle	Length	Length um
	Image 01	1	-46397	6423	6.423		image 01	1	76239	11152	11.152				image 01	1	-75069	3339	3.339		image 01	1	-21371	5384	5.384				Imatge 01	1	10305	6117	6.117		Imatge 01	1	96189	9136.5	9.1365					1	37291	10719	10.719
		2	-86186	3235	3.235			2	-98616	7415	7.415					2	-12529	4193	4.193			2	-38660	4162	4.162					2	8067	14040.5	14.0405			2	-93918	8075	8.075					2	-71114	5307.5	5.3075
		3	-23962	4193	4.193			3	-59621	7484	7.484					3	-36119	10077	10.077			3	-50194	10200	10.2					3	-22011	5520	5.52			3	-83290	7519.5	7.5195					3	0.000	3254	3.254
		4	-51340	5626	5.626			4	70346	9633	9.633					4	-72350	10187	10.187			4	-37147	9196	9.196					4	-20298	8569.5	8.5695			4	-82972	8118.5	8.1185					4	0.000	7014	7.014
		5	35134	7150	7.15			5	86987	8221	8.221					5	-16699	4546	4.546			5	-30651	6831	6.831					5	0.000	7323	7.323			5	65739	8519.5	8.5195					5	0.000	5404.5	5.4045
		6	-3814	6742	6.742			6	75964	7245	7.245					6	-53616	5214	5.214			6	-17103	8893	8.893					6	19552	12460.5	12.4605			6	19290	6993.5	6.9935					6	0.000	5852.5	5.8525
		7	-26565	5894	5.894			7	10125	6261	6.261					7	20323	6206	6.206			7	-10620	7126	7.126				Imatge 03	1	59808	6956.5	6.9565			7	-67865	6961.5	6.9615					7	0.000	4549	4.549
		8	-33690	7798	7.798			8	19855	8432	8.432					8	-27553	5633	5.633			8	-62354	5239	5.239					2	55305	8733.5	8.7335			8	97125	7083.5	7.0835					8	0.000	3709.5	3.7095
		9	-30651	6831	6.831			9	32005	4224	4.224					9	-47121	8493	8.493			9	-10491	5973	5.973					3	55620	2519.5	2.5195			9	87510	12606.5	12.6065					9	0.000	11254	11.254
		10	-62176	8907	8.907			10	35538	3983	3.983					10	6203	10317	10.317			10	-57171	8042	8.042					4	55244	13040	13.04			10	80134	2528	2.528					1	35819	9314.5	9.3145
		11	-67380	5656	5.656			11	0.000	6132	6.132					11	21251	8538	8.538			11	20225	4354	4.354					5	-46469	6110	6.11			11	0.000	9025	9.025					2	32905	8019	8.019
		12	16390	3983	3.983			12	-33690	7150	7.15					12	41424	4987	4.987			12	-40236	3750	3.75					6	65674	8846.5	8.8465			12	0.000	5049.5	5.0495					3	31670	11893	11.893
		13	-16928	5190	5.19		image 02	1	48945	8926	8.926					13	-24905	6812	6.812			13	-47726	3313	3.313					7	61928	7468	7.468		Imatge 02	1	-78140	11229.5	11.2295					1	37497	9647.5	9.6475
		14	-112834	4461	4.461			2	45744	11806	11.806					14	-27759	9303	9.303			14	-29745	7083	7.083					8	10886	2986.5	2.9865			2	-71952	10326.5	10.3265					2	38367	10071.5	10.0715
	image 02	1	-84685	9413	9.413			3	51340	7089	7.089					15	-10784	9535	9.535			15	-24624	5769	5.769				Imatge 04	1	-45	11804	11.804			3	-79647	11604	11.604					3	26169	8526.5	8.5265
		2	-87955	6157	6.157			4	6710	7374	7.374					16	22306	9191	9.191		image 02	1	-26565	5239	5.239					2	-26887	8710	8.71			4	-70684	11299	11.299					4	0.000	8502.5	8.5025
		3	-90000	5857	5.857			5	13241	7529	7.529					17	-7496	8283	8.283			2	-17526	8613	8.613					3	-8711	13771.5	13.7715			5	-74233	9735	9.735					5	0.000	7739.5	7.7395
		4	-92490	4987	4.987			6	44091	9735	9.735					18	68499	7886	7.886			3	-23749	6038	6.038					4	-10685	11775	11.775			6	-77735	10340	10.34					6	0.000	5139	5.139
		5	-84472	6761	6.761			7	48180	5595	5.595					19	23629	7635	7.635			4	-15524	4264	4.264					5	-13371	13709	13.709			7	-60524	2888	2.888					7	0.000	6093.5	6.0935
		6	-78311	6607	6.607			8	49399	10166	10.166					20	-27759	9303	9.303			5	-17928	7687	7.687					6	-15642	11404.5	11.4045			8	0.000	10690.5	10.6905					8	0.000	12386	12.386
		7	-83290	7374	7.374			9	45000	6213	6.213					21	-16699	4631	4.631			6	-27897	4324	4.324				Imatge 05	1	7512	10044	10.044			9	0.000	11518	11.518					2	21871	10050	10.05
		8	-79380	7126	7.126			10	33690	6336	6.336					22	-27553	5633	5.633			7	-22479	6961	6.961					2	2726	4688	4.688			10	-74578	3339	3.339					3	17819	7752	7.752
		9	-85236	5280	5.28			11	39806	3527	3.527					23	-43025	4354	4.354			8	-20556	5656	5.656					3	0.000	10301	10.301		Imatge 03	1	-95505	9121	9.121					4	35967	9192	9.192
		10	-82405	6793	6.793			12	-9728	7704	7.704					24	-25201	4193	4.193			9	-9462	4142	4.142					4	-81158	10064.5	10.0645			2	-59967	8137	8.137					5	20422	6658.5	6.6585
		11	-57381	6581	6.581			13	13325	8737	8.737					25	-11976	7467	7.467			10	-11689	6607	6.607					5	-17393	9539.5	9.5395			3	-77196	7496.5	7.4965					6	-35311	5801.5	5.8015
		12	-91685	7327	7.327			14	30964	5123	5.123					26	-39289	6226	6.226			11	-8427	5923	5.923					6	38660	1464.5	1.4645			4	0.000	9143	9.143					7	31027	10246	10.246
		13	-82235	5013	5.013			15	75964	5471	5.471					27	90000	8493	8.493		image 03	1	10125	6261	6.261					7	0.000	9020	9.02			5	0.000	3100.5	3.1005					8	26565	6208	6.208
		14	76430	6607	6.607			16	70821	5280	5.28					28	-83089	7374	7.374			2	-8130	10934	10.934					8	4086	6166	6.166			6	0.000	4837	4.837					9	0.000	8684.5	8.6845
		15	91975	6450	6.45			17	-81469	4432	4.432					29	2121	5865	5.865			3	-7943	9445	9.445					9	-5553	7941	7.941			7	0.000	13381	13.381					10	0.000	10212	10.212
		16	88264	7327	7.327			18	35311	6503	6.503				image 02	1	-23199	6691	6.691			4	-5042	7637	7.637				Imatge 06	10	-50528	7274.5	7.2745			8	0.000	13150.5	13.1505					1	12479	8272	8.272
		17	-82648	6793	6.793			19	72031	8613	8.613					2	-43877	7869	7.869			5	-3814	6742	6.742					11	-35605	11013.5	11.0135			9	0.000	11061	11.061					2	35410	10336	10.336
		18	97853	6503	6.503			20	70017	7782	7.782					3	-22109	7614	7.614			6	-23806	8268	8.268					12	-55359	7353.5	7.3535		Imatge 04	1	-77005	5861	5.861					3	0.000	8041.5	8.0415
		19	80074	8907	8.907		image 03	1	24677	9041	9.041					4	-12529	4193	4.193			7	-2603	4987	4.987					13	-36870	7644	7.644			2	96818	10171.5	10.1715					4	0.000	5523	5.523
		20	88603	9083	9.083			2	42089	9121	9.121					5	-27897	4324	4.324			8	-16699	4546	4.546					14	-29745	7083.5	7.0835			3	-93366	5572	5.572					5	0.000	3355.5	3.3555
		21	70821	5280	5.28			3	48652	7467	7.467					6	-15945	6396	6.396			9	-3814	6742	6.742				Imatge 07	1	-15422	6537	6.537			4	-86760	5864.5	5.8645					6	0.000	5854	5.854
		22	96340	7956	7.956			4	15945	6396	6.396					7	-62447	5633	5.633		image 05	1	-63435	3929	3.929					2	-14036	7707	7.707			5	-51843	1875	1.875					7	0.000	5200.5	5.2005
		23	-72181	6483	6.483			5	23629	3807	3.807					8	-49970	7275	7.275			2	-24444	5502	5.502					3	-8531	4432	4.432			6	0.000	11117	11.117					8	0.000	9502	9.502
		24	93094	8205	8.205			6	30343	10498	10.498					9	97943	9445	9.445			3	11689	6549	6.549					4	-19440	4029	4.029			7	0.000	3655.5	3.6555					9	0.000	5904.5	5.9045
	image 03	1	-18435	6206	6.206			7	17928	7967	7.967					10	34875	8854	8.854			4	-58241	5526	5.526					5	-18699	7594.5	7.5945			8	0.000	12808	12.808					1	38598	9632.5	9.6325
		2	-88493	8205	8.205			8	36870	4393	4.393					11	-10081	10111	10.111			5	54462	5686	5.686					6	-15945	4727	4.727			9	0.000	10732	10.732					2	-64217	8605	8.605
		3	79563	8618	8.618			9	26565	3929	3.929					12	-12265	5115	5.115			6	6340	4142	4.142					7	4667	5435.5	5.4355			10	0.000	10325.5	10.3255					3	44444	9629.5	9.6295
		4	-83660	5886	5.886			10	24444	10616	10.616					13	47726	6640	6.64			7	32735	3818	3.818					8	-12529	4050	4.05			11	0.000	10035	10.035					4	0.000	7573.5	7.5735
		5	81634	7415	7.415			11	28072	7598	7.598					14	61699	6288	6.288			8	26565	5894	5.894					9	-7696	4141.5	4.1415			12	0.000	8955	8.955					5	0.000	8909	8.909
		6	-74358	5754	5.754			12	19440	3983	3.983					15	16504	6115	6.115			9	-23199	5115	5.115					10	-14560	8772.5	8.7725			13	0.000	9112	9.112					6	0.000	7257.5	7.2575
		7	79695	7415	7.415			13	46005	8907	8.907					16	-41424	4987	4.987			10	-8130	9445	9.445					11	-34778	4834.5	4.8345		Imatge 05	1	-58523	6303.5	6.3035					7	0.000	7021.5	7.0215
		8	88636	9376	9.376			14	24677	9041	9.041					17	-64026	9431	9.431			11	16699	6761	6.761					12	-48122	8500.5	8.5005			2	-61783	5177	5.177					1	41711	8150	8.15
		9	-88152	6742	6.742			15	43493	11806	11.806					18	22380	7999	7.999			12	-1909	6450	6.45					13	-22954	10171.5	10.1715			3	-56842	9828.5	9.8285					2	31827	8996.5	8.9965
		10	81469	8864	8.864			16	21448	6581	6.581					19	70017	5004	5.004			13	29745	7083	7.083					14	-21801	2365.5	2.3655			4	-59444	10572.5	10.5725					3	37836	8576.5	8.5765
		11	105945	7886	7.886		image 04	1	31218	8538	8.538					20	21541	8810	8.81			14	4086	2943	2.943					15	-36607	4715.5	4.7155			5	-57933	10725.5	10.7255					4	31759	8167.5	8.1675
		12	93468	7327	7.327			2	55008	5448	5.448					21	-40030	7275	7.275			15	-20854	5004	5.004					16	-18435	5556.5	5.5565			6	-61489	10155.5	10.1555					5	30964	6976.5	6.9765
	image 04	1	-90	7615	7.615			3	54246	6912	6.912					22	-18970	7409	7.409			16	-2603	4695	4.695				Imatge 08	1	-43210	4974.5	4.9745			7	58570	2235	2.235					6	49471	11340.5	11.3405
		2	-90	10250	10.25			4	81870	9154	9.154					23	-9090	5633	5.633			17	18435	5557	5.557					2	-60422	4722.5	4.7225			8	-80538	8618.5	8.6185					7	32881	7749.5	7.7495
		3	-74745	7603	7.603			5	-22479	6961	6.961					24	-33690	6336	6.336			18	6203	10317	10.317					3	-33453	7391.5	7.3915			9	-84413	10155.5	10.1555					8	0.000	9933.5	9.9335
		4	-81870	6213	6.213			6	-27408	6685	6.685					25	-13627	7529	7.529		image 06	1	21251	8538	8.538					4	-32276	7435	7.435			10	0.000	9888	9.888					1		7458	7.458
		5	-90000	4979	4.979			7	-29745	5376	5.376					26	-36870	7732	7.732			2	28301	9700	9.7					5	-52374	6678.5	6.6785		Imatge 06	1	31608	6705.5	6.7055					2		5659	5.659
		6	-92386	10559	10.559			8	-16260	5471	5.471					27	-29982	6685	6.685			3	20171	11485	11.485					6	-24261	8519.5	8.5195			2	-44444	7973.5	7.9735					3		5964	5.964
		7	-90000	4979	4.979			9	-9462	7994	7.994					28	-21801	7233	7.233			4	15945	6396	6.396					7	-12011	5257.5	5.2575			3	2936	8650.5	8.6505					4		6987.5	6.9875
		8	-88152	6742	6.742			10	-66194	8268	8.268					29	-90000	4686	4.686			5	29055	11407	11.407					8	-6116	6178	6.178			4	-22426	7479.5	7.4795					5		8810	8.81
		9	-88210	7035	7.035			11	-17241	6761	6.761					30	-31759	5526	5.526			6	26565	5239	5.239					9	13627	3764.5	3.7645			5	36511	10572.5	10.5725					6		7472	7.472
		10	-78996	8042	8.042			12	-77905	6261	6.261					31	-42510	3527	3.527			7	42709	3940	3.94					10	-77593	5686.5	5.6865			6	26565	5893.5	5.8935					7		9004	9.004
		11	-87397	4987	4.987			13	-34992	5280	5.28					32	58736	7233	7.233			8	18925	8058	8.058					11	-6654	6630	6.63			7	70253	9170.5	9.1705					1		7595	7.595
		12	-57995	6178	6.178			14	-38157	3750	3.75					33	-14534	6038	6.038			9	25710	6549	6.549					12	-50332	5924.5	5.9245			8	36304	6707	6.707					2		7427	7.427
		13	-79114	5973	5.973			15	87797	5865	5.865					34	-11889	4193	4.193			10	3180	7929	7.929					13	18435	5232.5	5.2325			9	-65344	7404.5	7.4045					3		8317	8.317
		14	-90000	6150	6.15			16	-38991	6038	6.038					35	-38660	4162	4.162			11	39806	3339	3.339					14	-21371	10850	10.85			10	0.000	8855.5	8.8555					4		7086.5	7.0865
		15	-72897	6115	6.115			17	58134	9593	9.593					36	-37304	5857	5.857			12	-113749	6038	6.038					15	-23552	9441	9.441		Imatge 07	1	31608	6705.5	6.7055					5		6412.5	6.4125
		16	-79509	5973	5.973			18	-43877	7869	7.869					37	-90000	2343	2.343			13	26565	7858	7.858				Imatge 09	1	-43727	3520.5	3.5205			2	-44444	7973.5	7.9735					6		5312.5	5.3125
		17	-88025	6450	6.45			19	35838	5039	5.039					38	-11560	9880	9.88			14	24905	6812	6.812					2	-25463	2619.5	2.6195			3	2936	8650.5	8.6505					7		8738.5	8.7385
		18	-91685	7327	7.327			20	-11310	6607	6.607				image 03	1	-21251	8538	8.538			15	28496	8648	8.648					3	-33690	5158.5	5.1585			4	-22426	7479.5	7.4795					8		7871.5	7.8715
		19	-88568	8791	8.791			21	87064	8498	8.498					2	-38660	5626	5.626			16	16699	6761	6.761					4	-7431	2506.5	2.5065			5	36511	10572.5	10.5725					9		9915	9.915
		20	-94289	8805	8.805		image 05	1	-35311	6503	6.503					3	-23025	9575	9.575			17	14534	6038	6.038					5	-41553	6433	6.433			6	26565	5893.5	5.8935					10		7559	7.559
		21	88315	7327	7.327			2	-28301	6288	6.288					4	-40101	5400	5.4			18	-11041	9247	9.247					6	-19231	4955	4.955			7	70253	9170.5	9.1705					11		7801.5	7.8015
		22	-83797	10026	10.026			3	-70821	5280	5.28					5	-30256	9191	9.191			19	1332	9376	9.376					7	-37569	10749.5	10.7495			8	36304	6707	6.707					12		8586	8.586
		23	-74055	3339	3.339			4	-68199	6961	6.961					6	-23629	7732	7.732			20	-14534	12149	12.149					8	-49970	3637.5	3.6375			9	-65344	7404.5	7.4045					13		7379.5	7.3795
		24	-96340	4111	4.111			5	-64885	7732	7.732					7	-62526	6288	6.288			21	23962	8653	8.653					9	-34854	7473.5	7.4735			10	0.000	8855.5	8.8555					14		8623.5	8.6235
		25	-87337	9390	9.39			6	-56976	5280	5.28					8	-30530	9845	9.845			22	62176	8907	8.907					10	-66571	3538.5	3.5385		Imatge 08	1	-67036	7018	7.018					1	16975	6530.5	6.5305
		26	-93180	7929	7.929			7	-45000	4970	4.97					9	-25463	5115	5.115			23	43603	6423	6.423					11	-30548	7810.5	7.8105			2	-75964	6783.5	6.7835					2	42940	6466	6.466
		27	-73496	6115	6.115			8	-71565	6206	6.206					10	-25866	8121	8.121			24	30964	6430	6.43					12	-21991	6172.5	6.1725			3	-61113	3669.5	3.6695					3	27451	5737	5.737
	image 05	1	64722	8776	8.776			9	28443	6030	6.03					11	-39289	6038	6.038			25	35538	5686	5.686					13	-27646	5306	5.306			4	-18122	6298.5	6.2985					4	15110	6819.5	6.8195
		2	65772	4848	4.848			10	-65225	6423	6.423					12	-29539	7737	7.737			26	32471	5930	5.93				Imatge 10	1	-32856	6255.5	6.2555			5	-24444	6617	6.617					5	37674	6573	6.573
		3	-80538	5344	5.344			11	45000	2485	2.485					13	-25017	7203	7.203		image 07	1	48366	5400	5.4					2	-41009	6639.5	6.6395			6	15350	5793	5.793					6	38589	8315	8.315
		4	-40426	7687	7.687			12	-87274	4695	4.695					14	-23962	6423	6.423			2	-67068	6308	6.308					3	-37278	9196	9.196			7	81573	2961.5	2.9615					7	20019	9060	9.06
		5	-33111	5930	5.93			13	-73686	9454	9.454					15	15255	2415	2.415			3	-11310	6837	6.837					4	-41634	7989.5	7.9895			8	43191	7358	7.358					8	30434	6103	6.103
		6	-63435	5894	5.894			14	-61821	6943	6.943					16	-22380	8268	8.268			4	38367	6678	6.678					5	-30530	4922.5	4.9225			9	11310	4480	4.48					9	35272	6608	6.608
		7	-86634	3818	3.818			15	-33341	10154	10.154				image 04	1	42879	4354	4.354			5	20925	7886	7.886					6	-35096	5038.5	5.0385			10	0.000	5621.5	5.6215					10	38443	8191.5	8.1915
		8	60945	9046	9.046			16	-24146	7077	7.077					2	-16260	5434	5.434			6	-6340	7956	7.956					7	-46432	6216	6.216			11	0.000	4813.5	4.8135					11	0.000	8335.5	8.3355
		9	77196	4830	4.83			17	-55176	6094	6.094					3	-62447	5563	5.563			7	-29358	8137	8.137					8	-45764	5903	5.903			12	0.000	7171.5	7.1715					12	0.000	8779.5	8.7795
		10	57724	4874	4.874			18	-58299	8693	8.693					4	-45000	2111	2.111			8	-18435	6206	6.206					9	-58627	5324	5.324			13	0.000	5773	5.773					1	24740	7431	7.431
		11	-33690	2519	2.519			19	-32005	4224	4.224					5	-39289	6180	6.18			9	-40914	8513	8.513					10	0.000	9226	9.226			14	0.000	5846.5	5.8465					2	30393	7956	7.956
		12	-56310	3168	3.168			20	0.000	4979	4.979					6	8746	5808	5.808			10	-14036	4546	4.546					11	-57529	5727.5	5.7275		Imatge 09	1	-20556	4679	4.679					3	52341	7644	7.644
		13	0.000	4393	4.393			21	-23962	8653	8.653					7	-41634	5290	5.29			11	-20772	6856	6.856					12	-40815	6337.5	6.3375			2	-17650	5093.5	5.0935					4	29899	3029.5	3.0295
		14	-72699	14082	14.082			22	-18435	6925	6.925					8	-3180	7966	7.966		image 08	1	-80538	8042	8.042				Imatge 11	1	-32735	10927.5	10.9275			3	-32535	7637	7.637					5	18970	4445.5	4.4455
		15	-81027	4142	4.142			23	-19440	4079	4.079					9	38290	5325	5.325			2	-73740	11024	11.024					2	-33275	4223.5	4.2235			4	-24261	8519.5	8.5195					6	33864	6019	6.019
		16	-90000	3514	3.514			24	8881	7126	7.126					10	6843	5524	5.524			3	-67964	9845	9.845					3	-42510	3625.5	3.6255			5	-25346	6944.5	6.9445					7	30964	9221.5	9.2215
		17	-93576	3527	3.527			25	0.000	4686	4.686					11	-68199	4805	4.805			4	-72553	7967	7.967					4	-34695	5158.5	5.1585			6	-27031	6090.5	6.0905					8	30964	2291	2.291
		18	-71565	5557	5.557			26	-49899	5400	5.4					12	-12995	5856	5.856			5	-69444	9358	9.358					5	-45000	5591.5	5.5915			7	-11739	8673	8.673					9	13441	10740.5	10.7405
		19	-54462	3818	3.818			27	52253	8553	8.553					13	-34216	6625	6.625			6	-72897	6115	6.115					6	-26816	11132.5	11.1325			8	-13241	5718.5	5.7185					10	14931	5093.5	5.0935
		20	-60642	4069	4.069			28	-19855	8432	8.432					14	-49899	5290	5.29			7	-80838	6837	6.837					7	-44236	5903	5.903			9	-26131	6548.5	6.5485					11	0.000	9064.5	9.0645
		21	-96843	5595	5.595			29	-98746	5633	5.633					15	-49635	5641	5.641			8	-53746	8376	8.376					8	-34624	5566.5	5.5665			10	-16091	5933.5	5.9335					12	0.000	8353	8.353
		22	39094	4575	4.575			30	-14534	6038	6.038					16	-43264	5105	5.105			9	27150	9562	9.562					9	-67068	6230	6.23			11	-26996	6548.5	6.5485					13	0.000	8301.5	8.3015
		23	43363	5384	5.384			31	-7125	3563	3.563					17	-52431	3732	3.732			10	-45000	9940	9.94					10	-79380	5370.5	5.3705			12	-12619	7496.5	7.4965					14	32619	7823.5	7.8235
		24	36870	4393	4.393			32	-36254	8142	8.142					18	-43452	5808	5.808			11	-63947	11005	11.005					11	-45895	9942	9.942			13	-51582	4071	4.071				image 12	1	38191	6257	6.257
		25	22834	4461	4.461			33	-35538	7558	7.558					19	-64654	4675	4.675		image 09	1	-70463	7132	7.132					12	-39806	4368.5	4.3685			14	-34992	5362.5	5.3625					2	40333	4612.5	4.6125
		26	39094	4575	4.575			34	-43363	5384	5.384					20	-8973	4295	4.295			2	-32905	9098	9.098				Imatge 12	1	14036	16301.5	16.3015			15	-21448	3290.5	3.2905					3	21801	5008.5	5.0085
		27	50711	6038	6.038		image 06	1	-48814	9340	9.34					21	-40365	5830	5.83			3	-72474	4264	4.264					2	8616	10955	10.955			16	-32229	6053.5	6.0535					4	37926	6449.5	6.4495
		28	45909	9735	9.735			2	-51009	6038	6.038					22	-60255	10585	10.585			4	-68199	4731	4.731					3	10685	5973.5	5.9735		Imatge 10	1	-48145	7053	7.053					5	41987	4480	4.48
	image 06	1	-46736	5181	5.181			3	-65376	5769	5.769					23	-106699	4648	4.648			5	-61189	4979	4.979					4	15124	21101	21.101			2	-76373	7387	7.387					6	39428	3870	3.87
		2	-57265	3818	3.818			4	-23199	6691	6.691					24	-43452	5808	5.808			6	-39174	7501	7.501					5	21275	13352	13.352			3	-64269	10085.5	10.0855					7	46254	6338	6.338
		3	-92386	5280	5.28			5	-40236	7275	7.275					25	-52696	5872	5.872			7	11310	4480	4.48					6	12061	13183	13.183			4	-18435	7270	7.27					8	-8561	6225.5	6.2255
		4	-53130	5448	5.448			6	-56725	8447	8.447					26	-45000	9852	9.852			8	-47603	6837	6.837					7	15051	13498	13.498			5	-48240	8294	8.294					9	34216	3973	3.973
		5	-93576	7053	7.053			7	-41634	5181	5.181					27	-45000	7215	7.215			9	45000	6213	6.213					8	10886	5829.5	5.8295			6	-75619	4368.5	4.3685					10	54462	2829.5	2.8295
		6	-9728	7704	7.704			8	-77619	9307	9.307					28	-38991	6023	6.023			10	-66038	6423	6.423				Imatge 13	1	2911	12906.5	12.9065			7	-63435	6548.5	6.5485					11	40200	6108.5	6.1085
		7	-45000	3728	3.728			9	-62354	5239	5.239					29	-33690	5382	5.382			11	-42184	9535	9.535					2	18812	10511.5	10.5115			8	-54866	7270	7.27					12	31239	4731.5	4.7315
		8	-53130	5448	5.448			10	-31608	6831	6.831				image 05	1	-5856	8538	8.538			12	-66571	7077	7.077					3	-10397	12206.5	12.2065			9	-84806	6032	6.032					13	40986	5356	5.356
		9	-62103	4324	4.324			11	-36027	6094	6.094					2	-11310	7754	7.754			13	-60422	9445	9.445					4	21638	14330	14.33			10	0.000	6602.5	6.6025					14	63705	6286.5	6.2865
		10	-90000	3807	3.807			12	-25201	8386	8.386					3	-26565	6812	6.812			14	-60018	6430	6.43					5	0.000	12554	12.554			11	0.000	6155	6.155					15	-37476	2513	2.513
		11	-90000	3514	3.514			13	-53130	5448	5.448					4	-16189	7041	7.041			15	-41634	5400	5.4					6	0.000	17815	17.815			12	-40179	6543.5	6.5435					16	38157	4693	4.693
		12	-47121	4354	4.354			14	-54293	8613	8.613					5	-12529	8100	8.1			16	-48366	7880	7.88					7	0.000	17728	17.728			13	-40914	8719.5	8.7195					17	19654	3918.5	3.9185
	image 07	1	-60255	5376	5.376			15	-56310	6336	6.336					6	-4764	10580	10.58			17	-65772	4848	4.848					8	0.000	9907	9.907			14	-51710	5306	5.306					18	22306	5596	5.596
		2	-65695	7467	7.467			16	-35311	6503	6.503					7	-10437	8618	8.618			18	-66448	9307	9.307				Imatge 14	1	-58870	13008.5	13.0085			15	-56310	9503.5	9.5035
		3	-41760	8294	8.294			17	-42797	8079	8.079					8	-26565	7858	7.858			19	-57095	4470	4.47					2	-52696	8669	8.669		Imatge 11	1	-38884	8644.5	8.6445								7.23617
		4	-64799	4193	4.193			18	-52125	10017	10.017					9	-11004	8042	8.042		image 10	1	-31827	7484	7.484					3	-49399	8100	8.1			2	-36469	9431	9.431
		5	-43152	4767	4.767			19	-38157	3983	3.983					10	-11310	5686	5.686			2	4289	8805	8.805					4	-31504	7962.5	7.9625			3	-45971	9114	9.114
		6	9462	4142	4.142			20	-38454	9376	9.376					11	-3468	7327	7.327			3	-7306	8573	8.573				Imatge 15	1	-21982	12943	12.943			4	-39207	10725.5	10.7255
		7	-23199	6691	6.691			21	-12804	5115	5.115					12	-10437	8618	8.618			4	-3576	7053	7.053					2	-9605	14540.5	14.5405			5	-56725	8447.5	8.4475
		8	60945	2361	2.361			22	-29745	7083	7.083					13	-10539	9535	9.535			5	51340	8553	8.553					3	-16356	10519.5	10.5195			6	-51710	10634	10.634
		9	-6340	5886	5.886			23	-38047	6268	6.268					14	-15945	9454	9.454			6	-27474	6288	6.288					4	0.000	12033.5	12.0335			7	-23962	8653	8.653
		10	-36870	4393	4.393			24	-34160	7392	7.392					15	-3434	11144	11.144			7	38660	2700	2.7					5	-8337	12881	12.881			8	-36621	10163	10.163
		11	-31608	3415	3.415		image 07	1	-37875	4803	4.803					16	-2437	10267	10.267			8	-36027	2929	2.929					6	-21961	14656.5	14.6565			9	0.000	6137.5	6.1375
		12	-55491	4224	4.224			2	-21371	5384	5.384					17	-9926	8907	8.907			9	-20556	5656	5.656					7	-22249	12998.5	12.9985			10	0.000	6076	6.076
		13	-45000	2485	2.485			3	-39560	6450	6.45					18	-3814	9975	9.975			10	-8427	5923	5.923					8	0.000	10156.5	10.1565			11	0.000	7238	7.238
		14	-49086	4354	4.354			4	-20556	7507	7.507				image 06	1	-12529	6045	6.045			11	0.000	3221	3.221					9	0.000	13023.5	13.0235			12	0.000	7979	7.979
		15	-48180	5595	5.595			5	-62592	6549	6.549					2	-43531	6009	6.009			12	33232	7637	7.637
		16	-23429	7077	7.077			6	-99926	8907	8.907					3	-23629	3807	3.807			13	-48814	4575	4.575								8.16839						7.64755
		17	-46332	6837	6.837			7	-3366	3818	3.818					4	-21038	3154	3.154		image 11	1	-25974	9431	9.431
		18	-45000	6213	6.213			8	-46219	7251	7.251					5	-8130	6213	6.213			2	-15461	10660	10.66
		19	-41634	5400	5.4			9	-36870	4393	4.393					6	-32471	5686	5.686			3	-19983	5004	5.004
		20	-58782	8538	8.538			10	-12529	8100	8.1					7	-28610	5376	5.376			4	-29055	9046	9.046
	image 08	1	52001	8965	8.965			11	-4289	8805	8.805					8	-26565	2361	2.361			5	-21801	8268	8.268
		2	-90000	7322	7.322			12	56889	5930	5.93					9	-29055	4324	4.324			6	-36119	10077	10.077
		3	70710	9358	9.358			13	-53393	9431	9.431					10	-15945	6396	6.396			7	-38367	6678	6.678
		4	60945	9046	9.046			14	-7275	10317	10.317					11	-8130	4722	4.722			8	-14534	6038	6.038
		5	31608	3415	3.415			15	-33690	5526	5.526					12	-9462	5344	5.344			9	-19983	10284	10.284
		6	53130	6503	6.503		image 08	1	-51340	4162	4.162					13	-23629	3807	3.807			10	-25560	5502	5.502
		7	80754	9485	9.485			2	-50528	4987	4.987					14	-48814	4575	4.575			11	-25710	6549	6.549
		8	90000	4979	4.979			3	-29476	5776	5.776					15	-30466	4324	4.324			12	-37235	6912	6.912
		9	45000	4970	4.97			4	-57529	2763	2.763				image 07	1	3013	4111	4.111			13	-20695	10660	10.66
	image 09	1	31608	9996	9.996			5	-35538	5686	5.686					2	-20136	6856	6.856		image 12	1	51710	5214	5.214
		2	29745	3670	3.67			6	-40601	6226	6.226					3	-17526	8893	8.893			2	63435	3929	3.929
		3	19799	5930	5.93			7	-34992	5280	5.28					4	21161	7233	7.233			3	75069	6678	6.678
		4	21448	6581	6.581			8	-73740	5471	5.471					5	15018	9376	9.376			4	-37185	8142	8.142
		5	19983	10284	10.284			9	-45000	4142	4.142					6	-41760	8294	8.294			5	63435	5894	5.894
		6	17103	8893	8.893			10	-47603	6837	6.837					7	-15422	6678	6.678			6	-56004	11373	11.373
		7	53130	4393	4.393			11	-49399	4162	4.162					8	-19654	6483	6.483			7	49764	7687	7.687
		8	17592	9539	9.539			12	-29055	4722	4.722					9	-43152	4767	4.767			8	117646	10217	10.217
		9	37117	10250	10.25			13	0.000	5857	5.857					10	-70710	4631	4.631			9	-46332	6627	6.627
		10	25769	7203	7.203			14	-33690	7798	7.798					11	19799	5930	5.93			10	-42879	4142	4.142
		11	33690	4874	4.874			15	-33690	4631	4.631					12	-4086	6157	6.157			11	61390	5376	5.376
		12	27255	8022	8.022			16	-49574	7687	7.687					13	2045	6157	6.157			12	57265	7392	7.392
		13	14744	4264	4.264		image 09	1	-28179	6943	6.943					14	15524	8169	8.169			13	83480	7665	7.665
	image 10	1	37999	8965	8.965			2	-27646	10478	10.478				image 08	1	17103	5835	5.835			14	-52431	7089	7.089
		2	11310	4480	4.48			3	-23199	6691	6.691					2	-48814	4575	4.575			15	85236	7929	7.929
		3	8973	4142	4.142			4	-40426	7687	7.687					3	-36254	3983	3.983			16	-53130	4393	4.393
		4	6340	3852	3.852			5	-31759	5526	5.526					4	33690	3168	3.168			17	-94399	5572	5.572
		5	13241	3907	3.907			6	-42797	8079	8.079					5	-5711	4432	4.432			18	-10305	5056	5.056
		6	28811	4979	4.979			7	-64885	7732	7.732					6	12265	5115	5.115			19	83290	7665	7.665
		7	27759	4722	4.722			8	-38660	7089	7.089					7	-4574	5572	5.572			20	-47121	8294	8.294
		8	43091	9321	9.321		image 10	1	-51340	5626	5.626					8	-70974	6761	6.761		image 13	1	-43531	6009	6.009
		9	21801	2502	2.502			2	-46273	7041	7.041					9	26565	8907	8.907			2	-45000	3313	3.313
		10	9462	3852	3.852			3	65556	5502	5.502					10	46469	6009	6.009			3	80538	5344	5.344
		11	20556	5656	5.656			4	-19440	4079	4.079					11	-19654	3154	3.154			4	19983	7782	7.782
		12	30964	3818	3.818			5	55305	6912	6.912					12	-32005	4069	4.069			5	-78690	8960	8.96
		13	66801	3539	3.539			6	66801	6691	6.691				image 09	1	-77005	2987	2.987			6	-55784	6742	6.742
		14	25463	5239	5.239			7	95711	6761	6.761					2	-78690	3274	3.274			7	3366	3818	3.818
		15	31608	3415	3.415			8	15524	8169	8.169					3	-87274	4695	4.695			8	93366	3818	3.818
								9	-11004	8042	8.042					4	-63435	1577	1.577			9	-75964	5400	5.4
					6.19509			10	5906	6470	6.47					5	-90000	2636	2.636			10	41634	2700	2.7
								11	-8973	8618	8.618					6	-19179	5280	5.28			11	64799	8121	8.121
								12	58570	9344	9.344					7	-6009	4111	4.111			12	-78690	2361	2.361
								13	33179	6986	6.986					8	-72897	3058	3.058			13	15461	10660	10.66
								14	-12529	8100	8.1					9	-59931	4722	4.722			14	-78959	9247	9.247
								15	-17526	8613	8.613					10	-92862	4403	4.403			15	43531	6009	6.009
								16	-12529	3907	3.907					11	-3576	3527	3.527			16	-9728	7704	7.704
								17	19885	10934	10.934					12	10784	4767	4.767			17	-78690	5686	5.686
								18	39806	6862	6.862					13	-5042	7345	7.345			18	0.000	3807	3.807
								19	7125	7083	7.083					14	-90000	4686	4.686
																15	19747	8984	8.984						6.82635
											6.84091					16	-56310	4874	4.874
																17	-67620	4079	4.079
																18	-7125	5304	5.304
																19	-76759	3907	3.907
																20	-81254	8618	8.618
																21	-63435	3015	3.015
																22	69775	4354	4.354
																23	-23629	3807	3.807
																24	-36027	2929	2.929
																25	-78690	4480	4.48
																26	-18435	3983	3.983
																27	50599	7913	7.913
																28	-66801	5115	5.115
																29	34019	10559	10.559
																30	41634	2700	2.7
																31	-90000	2636	2.636
																32	-76504	5686	5.686
																33	84289	4403	4.403
																34	-83290	3818	3.818
																35	-95194	4722	4.722
																36	-105945	3339	3.339
																37	-39094	4575	4.575
																38	-69146	5004	5.004
																39	-81573	5923	5.923
																40	-64799	4193	4.193
																41	-78111	4193	4.193
																42	0.000	3514	3.514
																43	-90000	4393	4.393
																44	-6116	6178	6.178
																45	16699	4546	4.546
																			6.12328
[truncated: 4 more columns]

## Sheet: Figure 2A
	Exp 1
		2h HU (10mM)				2h HU (10mM) + B02 (25uM)				2h HU (10mM) + roscovitine (25uM)				2h HU (10mM) + B02 (25uM) + roscovitine (25uM)
		Total	Restart	Stalled	New	Total	Restart	Stalled	New	Total	Restart	Stalled	New	Total	Restart	Stalled	New
		49	44	3	2	31	24	5	2	21	17	2	2	37	34	3	0
		55	47	7	1	50	44	3	3	17	14	2	1	36	36	0	0
		46	40	5	1	74	61	12	1	52	50	2	0	79	71	6	2
		68	62	5	1	66	59	6	1	25	23	1	1	62	56	4	2
		49	45	2	2	39	38	1	0	36	32	3	1	45	38	5	2
		53	40	3	10	58	58	0	0	54	49	4	1	51	43	6	2
		48	37	3	8	61	58	3	0	31	28	3	0	50	49	1	0
		50	48	1	1	51	46	2	3	47	44	2	1	96	92	3	1
										43	42	1	0
										51	49	1	1
										35	33	1	1
		418	363	29	26	430	388	32	10	412	381	22	9	456	419	28	9
	%		86.84	6.94	6.22		90.23	7.44	2.33		92.48	5.34	2.18		91.89	6.14	1.97
	Exp 2
		2h HU (10mM)				2h HU (10mM) + B02 (25uM)				2h HU (10mM) + roscovitine (25uM)				2h HU (10mM) + B02 (25uM) + roscovitine (25uM)
		Total	Restart	Stalled	New	Total	Restart	Stalled	New	Total	Restart	Stalled	New	Total	Restart	Stalled	New
		38	35	3	0	99	85	11	3	48	41	7	0	65	60	3	2
		46	40	3	3	81	72	9	0	53	47	4	2	70	63	6	1
		31	30	0	1	77	69	8	0	41	35	5	1	99	84	13	2
		37	33	2	2	97	86	9	2	92	80	10	2	71	63	8	0
		32	29	2	1	48	42	5	1	44	39	3	2	47	46	1	0
		42	37	3	2	97	92	5	0	64	62	1	1	62	57	4	1
		28	17	5	6	79	74	4	1	87	84	2	1	117	109	7	1
		45	38	6	1					94	88	5	1
		43	40	3	0
		34	25	8	1
		41	37	2	2
		51	42	6	3
		46	38	5	3
		514	441	48	25	578	520	51	7	523	476	37	10	531	482	42	7
	%		85.8	9.34	4.86		89.97	8.82	1.21		91.01	7.07	1.91		90.77	7.91	1.32
	Exp 3
		2h HU (10mM)			2h HU (10mM) + B02 (25uM)			2h HU (10mM) + roscovitine (25uM)			2h HU (10mM) + B02 (25uM) + roscovitine (25uM)
		Restart	Stalled	New	Restart	Stalled	New	Restart	Stalled	New	Restart	Stalled	New
	%	91.98	5.35	2.67	90.15	6.34	3.51	94.62	4.3	1.08	94.22	4.65	1.12

## Sheet: Figure 2B
		Exp 1																										Exp 2	CldU track length
		2h HU (10mM)						2h HU (10mM) + B02 (25uM)						2h HU (10mM) + roscovitine (25uM)						2h HU (10mM) + B02 (25uM) + roscovitine (25uM)								2h HU (10mM)						2h HU (10mM) + B02 (25uM)						2h HU (10mM) + roscovitine (25uM)						2h HU (10mM) + B02 (25uM) + roscovitine (25uM)
			Label	Angle	Length	Length um			Label	Angle	Length	Length um			Label	Angle	Length	Length um			Label	Angle	Length	Length um					Label	Angle	Length	Length um			Label	Angle	Length	Length um			Label	Angle	Length	Length um			Label	Angle	Length
		image 01	1	30184	14887	14.887		image 01	1	-10061	24817	24.817		image 01	1	-20194	12175	12.175		image 01	1	-56192	17740	17.74				image 01	1	-19983	12786	12.786		image 01	1	-5528	13523	13.523		image 01	1	-11310	4480	4.48		image 01	1	-3180	15839
			2	34237	11502	11.502			2	-31079	11271	11.271			2	-29310	8653	8.653			2	-47090	12683	12.683					2	-29624	12859	12.859			2	3576	3527	3.527			2	-38660	5626	5.626			2	-2545	9962
			3	42628	15792	15.792			3	-7512	12053	12.053			3	-35096	6046	6.046			3	0.000	16571	16.571					3	-19537	14637	14.637			3	-5440	9121	9.121			3	-8746	5633	5.633			3	-15555	22167
			4	43909	19511	19.511			4	-8673	7829	7.829			4	-35248	12093	12.093			4	0.000	9826	9.826					4	-30256	12206	12.206			4	8746	11556	11.556			4	-15068	6038	6.038			4	-33254	16083
			5	38463	18002	18.002			5	-34216	4045	4.045			5	10670	9305	9.305			5	0.000	15815	15.815					5	-20695	10660	10.66			5	15642	11586	11.586			5	-40365	5813	5.813			5	-34992	13244
			6	34509	12769	12.769			6	-27451	11474	11.474			6	-46273	20880	20.88			6	0.000	13339	13.339					6	-34046	9910	9.91			6	21161	7233	7.233			6	-35838	5039	5.039			6	-30256	3015
			7	42563	17541	17.541		image 02	1	-53286	19470	19.47			7	35375	16137	16.137			7	0.000	16007	16.007					7	-33389	11615	11.615			7	0.000	2050	2.05			7	17819	6483	6.483			7	-22782	12075
			8	46042	10314	10.314			2	-38157	4639	4.639			8	-25481	18705	18.705			8	0.000	11705	11.705					8	26565	6288	6.288			8	16390	3983	3.983			8	-1123	11133	11.133			8	1169	21381
			9	36027	8927	8.927			3	-59744	10941	10.941			9	0.000	15759	15.759			9	0.000	7780	7.78					9	-36193	11305	11.305			9	-5528	6761	6.761			9	-22620	5656	5.656			9	-16798	12230
			10	36027	8927	8.927			4	79695	14821	14.821		image 02		1	16111	16.111		image 02		1	10671	10.671					10	-25278	8776	8.776			10	0.000	13411	13.411			10	2386	5280	5.28		image 02	1	88264	7327
			11	43727	12676	12.676		image 03	1	-35538	3412	3.412				2	8574	8.574				2	11879	11.879					11	-20925	7886	7.886		image 02	1	-84174	10899	10.899			11	-28443	6030	6.03			2	-79114	11604
			12	49616	14962	14.962			2	-54638	10091	10.091				3	10590	10.59				3	14610	14.61					12	-24775	19002	19.002			2	10125	18729	18.729			12	-8973	4142	4.142			3	-90000	11422
		image 02	1	33690	15205	15.205			3	-58241	6631	6.631				4	8798	8.798				4	15095	15.095				image 02	1	-22620	8538	8.538			3	17526	4264	4.264		image 02	1	15945	4909	4.909			4	-102381	18615
			2	33690	11404	11.404			4	-42879	7459	7.459				5	17476	17.476				5	19109	19.109					2	-16798	12230	12.23			4	-1591	7913	7.913			2	-15945	9735	9.735			5	-64983	14543
			3	18138	7946	7.946			5	5631	9354	9.354				6	27435	27.435				6	9312	9.312					3	90000	4979	4.979			5	-2045	12314	12.314			3	-10125	6261	6.261			6	-82725	10354
			4	26105	14695	14.695			6	-32957	14232	14.232				7	12268	12.268				7	19647	19.647					4	-94764	7929	7.929			6	15524	16413	16.413			4	0.881	14353	14.353			7	-73652	17057
			5	46332	12058	12.058			7	-41248	11455	11.455		image 03	1	27646	9354	9.354				8	5607	5.607					5	0.000	11715	11.715			7	21125	10387	10.387			5	-7306	8573	8.573			8	0.000	18158
			6	43229	8950	8.95			8	-56505	10771	10.771			2	66140	7476	7.476		image 03		1	11754	11.754					6	3366	7327	7.327			8	13707	9307	9.307			6	-22620	5656	5.656			9	0.000	14724
			7	35395	6046	6.046			9	-29521	12511	12.511			3	-72838	9392	9.392				2	8794	8.794					7	-5440	9121	9.121			9	12095	12579	12.579			7	-26980	13491	13.491			10	15819	13718
			8	32932	13842	13.842			10	-61144	7391	7.391			4	5013	7588	7.588				3	12696	12.696					8	12907	21600	21.6		image 04	1	-49028	11213	11.213			8	-24228	9575	9.575			11	82093	7994
			9	27759	11318	11.318			11	-46432	7459	7.459			5	74745	6010	6.01				4	11776	11.776					9	22714	10115	10.115			2	-34287	11780	11.78		image 03	1	11004	16083	16.083		image 03	1	-101310	8960
		image 03	1	45	17520	17.52			12	0.000	13455	13.455			6	-87138	5274	5.274				5	13670	13.67					10	1818	13777	13.777			3	-23199	5115	5.115			2	23782	14036	14.036			2	63435	11787
			2	6340	9547	9.547		image 04	1	-79492	16613	16.613			7	-106858	4562	4.562				6	19527	19.527					11	34330	10966	10.966			4	10539	9535	9.535			3	0.000	17101	17.101			3	73780	12511
			3	-92891	13022	13.022			2	-68776	14521	14.521			8	73610	9341	9.341				7	14516	14.516					12	55008	10725	10.725			5	-67380	2884	2.884			4	0.000	14302	14.302			4	66801	14959
			4	66975	11422	11.422			3	-87455	17769	17.769			9	41594	15687	15.687				8	7132	7.132				image 03	1	19983	18065	18.065			6	22443	10768	10.768			5	0.000	11232	11.232			5	66038	12846
			5	75964	4347	4.347			4	-72368	17894	17.894			10	51667	7245	7.245				9	13729	13.729					2	10840	10453	10.453			7	4764	5280	5.28			6	0.000	10807	10.807			6	64537	5239
			6	38073	10017	10.017			5	0.000	20043	20.043			11	-65739	10223	10.223				10	10190	10.19					3	13201	18329	18.329			8	-36634	10660	10.66			7	0.000	14343	14.343			7	72408	9539
			7	21644	8908	8.908			6	0.000	9672	9.672			12	64722	10456	10.456				11	8129	8.129					4	23499	10883	10.883			9	-70017	5280	5.28			8	0.000	19285	19.285			8	68199	14194
			8	10469	12338	12.338			7	-68725	16022	16.022			13	43603	7708	7.708				12	15513	15.513					5	14886	17903	17.903		image 05	1	18759	12411	12.411			9	0.000	13519	13.519			9	47353	11407
		image 05	1	47726	15673	15.673			8	-56674	11551	11.551			14	59281	10638	10.638				13	13559	13.559					6	-27121	10217	10.217			2	2726	9083	9.083			10	0.000	16903	16.903			10	75964	18113
			2	37131	11668	11.668			9	-51754	14271	14.271			15	46312	12179	12.179				14	11073	11.073					7	12804	19822	19.822			3	0.000	9664	9.664			11	0.000	18274	18.274		image 04	1	-86947	16424
			3	27520	17686	17.686			10	0.000	14422	14.422		image 04	1	-40711	7472	7.472		image 04	1	0	19844	19.844					8	-42274	13061	13.061			4	-24341	9962	9.962			12	0.000	13458	13.458			2	-96242	14133
			4	31430	11120	11.12			11	-87955	7382	7.382			2	-51892	8507	8.507			2	0	13515	13.515				image 04	1	-84806	14716	14.716			5	-3945	12624	12.624			13	0.000	16326	16.326			3	-81983	15698
			5	-13528	18071	18.071			12	-80362	14098	14.098			3	-24538	6762	6.762			3	0	14763	14.763					2	1998	18752	18.752			6	0.000	6443	6.443			14	0.000	17991	17.991			4	101449	17633
			6	19486	9114	9.114			13	-83737	10964	10.964			4	-28163	14781	14.781			4	-5826	6539	6.539					3	19213	15466	15.466			7	-4764	10580	10.58			15	0.000	15427	15.427			5	84710	11773
			7	45000	4473	4.473			14	-81158	11903	11.903			5	-26565	9195	9.195			5	-4236	10755	10.755					4	4160	12039	12.039			8	-3814	13208	13.208			16	0.000	16033	16.033			6	98427	12135
			8	7125	10615	10.615			15	-90000	25479	25.479			6	-30399	11422	11.422			6	0.000	12652	12.652					5	-0.939	13475	13.475			9	19486	15189	15.189			17	25017	11005	11.005			7	-79695	14590
			9	38660	12624	12.624			16	-50988	13365	13.365		image 05	1	-17021	6783	6.783			7	-32998	12184	12.184					6	-7765	24520	24.52			10	90000	4100	4.1			18	-9293	12181	12.181			8	-78158	14073
			10	29691	17392	17.392			17	-66114	9991	9.991			2	7524	7083	7.083			8	3468	8802	8.802					7	-5274	14425	14.425			11	26565	7858	7.858			19	24161	25692	25.692			9	-74521	14847
			11	27699	5974	5.974			18	-48366	4728	4.728			3	-22543	15206	15.206			9	-22521	5907	5.907					8	-0.659	19038	19.038			12	-10840	10453	10.453			20	-18800	10836	10.836			10	-69528	17516
		image 06	1	76541	15897	15.897			19	100620	17163	17.163			4	-21251	10181	10.181			10	-34641	8724	8.724					9	-15396	15771	15.771			13	28610	11009	11.009			21	14036	10868	10.868			11	-70615	12688
			2	80049	15340	15.34		image 05	1	-64134	19333	19.333			5	-1071	14059	14.059			11	0.000	16161	16.161					10	2726	18471	18.471			14	14036	9093	9.093			22	-8531	4432	4.432			12	-75964	15414
			3	54525	14095	14.095			2	0.000	12307	12.307			6	9972	12133	12.133			12	-12529	9720	9.72				image 05	1	-24821	19391	19.391			15	-11611	16426	16.426		image 04	1	7125	10644	10.644			13	-77005	11722
			4	30018	6844	6.844			3	-67166	10868	10.868			7	49236	9968	9.968		image 05	1	79287	19851	19.851					2	7125	17727	17.727			16	42709	7665	7.665			2	14036	16337	16.337			14	-72525	12597
			5	11434	11993	11.993			4	-82405	15955	15.955			8	2603	14426	14.426			2	-30669	13079	13.079					3	0.000	15522	15.522		image 06	1	-70615	12411	12.411			3	17354	14728	14.728			15	-66038	6423
			6	7125	9568	9.568			5	-73980	13903	13.903			9	4708	11280	11.28			3	-25741	8174	8.174					4	3945	12916	12.916			2	-21125	10387	10.387			4	22504	16536	16.536		image 05	1	-35395	10317
			7	33024	9407	9.407			6	-68443	11519	11.519			10	0.818	9315	9.315			4	-52549	7767	7.767					5	10620	17865	17.865			3	-11802	14993	14.993			5	9324	14829	14.829			2	-66571	7077
			8	13627	9035	9.035			7	-82200	9742	9.742			11	0.909	8261	8.261			5	-26182	17603	17.603					6	3225	15547	15.547			4	93013	12607	12.607			6	19290	13987	13.987			3	0.000	14999
			9	0.000	17231	17.231			8	0.000	14183	14.183			12	-29638	8892	8.892			6	-10214	14821	14.821					7	11739	17346	17.346			5	-56611	11615	11.615			7	-26565	3929	3.929			4	-42614	14716
			10	0.000	13324	13.324			9	0.000	14087	14.087			13	2454	9144	9.144			7	-9834	9996	9.996					8	6089	16494	16.494			6	-26565	5894	5.894			8	-14421	15982	15.982			5	-59036	14064
			11	0.000	13922	13.922			10	0.000	6491	6.491			14	-25320	13599	13.599			8	-1637	13886	13.886					9	6054	14425	14.425			7	-5194	14690	14.69			9	18153	14170	14.17			6	-76608	9660
		image 07	1	50194	8234	8.234			11	0.000	13910	13.91			15	0.000	11866	11.866			9	0.000	14873	14.873				image 06	1	27979	15987	15.987			8	-30700	8137	8.137			10	16189	7041	7.041			7	6340	4111
			2	-101689	3929	3.929			12	0.000	12675	12.675		image 06	1	0	7732	7.732			10	0.000	16813	16.813					2	10154	14878	14.878			9	23782	14155	14.155			11	42979	13260	13.26			8	17241	6761
			3	0.000	12860	12.86		image 06	1	2752	13724	13.724			2	15255	9078	9.078		image 06	1	-7352	16477	16.477					3	7970	10934	10.934			10	30964	11552	11.552			12	0.000	17481	17.481			9	10305	12181
			4	0.000	9270	9.27			2	18015	17004	17.004			3	6927	14167	14.167			2	-4485	20269	20.269					4	3366	14962	14.962			11	-57771	12107	12.107			13	0.000	13724	13.724			10	-43069	13674
			5	0.000	9254	9.254			3	-10505	20196	20.196			4	-3521	8626	8.626			3	-11717	18127	18.127					5	42647	11190	11.19			12	-54058	10895	10.895			14	0.000	9959	9.959			11	-65556	10616
		image 08	1	55460	12380	12.38			4	-5029	16577	16.577			5	18435	7613	7.613			4	-3215	11794	11.794					6	12804	14993	14.993			13	-29249	12460	12.46			15	0.000	11277	11.277			12	-65462	11270
			2	45000	3728	3.728			5	13134	8100	8.1			6	-64144	19098	19.098			5	2361	12838	12.838					7	57426	9344	9.344			14	-27512	11921	11.921			16	0.000	15210	15.21			13	-65120	16773
			3	48621	14811	14.811		image 07	1	-47748	23262	23.262			7	14534	14704	14.704			6	0.000	21262	21.262					8	21038	12237	12.237			15	-9605	14540	14.54			17	0.000	10050	10.05			14	-50332	11663
			4	37030	9419	9.419			2	-37003	11422	11.422			8	3434	6511	6.511			7	-0.830	18275	18.275					9	15524	16413	16.413			16	7275	10317	10.317			18	25769	7203	7.203		image 06	1	23199	10229
			5	48633	11703	11.703			3	-40601	7224	7.224		image 07	1	45971	11059	11.059			8	-13627	8865	8.865				image 07	1	-17354	18432	18.432			17	-27096	10478	10.478			19	25463	10086	10.086			2	-67751	10498
			6	30713	15520	15.52			4	-25396	14384	14.384			2	61631	7391	7.391		image 07	9	-10125	18750	18.75					2	-10911	18494	18.494			18	-45000	4142	4.142		image 05	1	2726	13777	13.777			3	66615	8922
			7	41634	12696	12.696			5	-55426	11747	11.747			3	49635	6862	6.862			10	-7125	10615	10.615					3	-14036	3623	3.623			19	-59300	8137	8.137			2	-5080	9996	9.996			4	76239	11152
			8	37086	20946	20.946			6	-93814	7925	7.925			4	44474	10065	10.065			11	8746	6934	6.934					4	0.000	5977	5.977		image 07	1	5194	4722	4.722			3	-49289	12453	12.453			5	-78440	9880
			9	31139	14736	14.736			7	-39452	16357	16.357			5	71565	11280	11.28			12	24479	17771	17.771					5	-17447	7967	7.967			2	-2603	9682	9.682			4	-54462	9431	9.431			6	-41348	7275
			10	48468	12332	12.332			8	-41309	11455	11.455			6	30665	17328	17.328			13	-34046	11892	11.892					6	-7970	11225	11.225			3	-85236	10580	10.58			5	23962	10883	10.883			7	59534	8538
			11	-66894	10706	10.706			9	-35218	5413	5.413			7	70560	2447	2.447			14	-9593	9446	9.446					7	-11310	8960	8.96			4	-14036	4546	4.546			6	7696	8283	8.283			8	-56310	6336
			12	-58717	12145	12.145			10	0.000	13705	13.705			8	53130	10543	10.543			15	-2083	7213	7.213					8	-8130	6213	6.213			5	-79216	4767	4.767			7	59534	4470	4.47			9	-48576	9949
		image 09	1	8403	11730	11.73			11	-13829	8865	8.865			9	59323	8981	8.981		image 08	1	56706	10527	10.527					9	-20925	8158	8.158			6	0.000	7029	7.029			8	72582	11670	11.67			10	-71565	11113
			2	32471	6873	6.873		image 08	1	-37823	12653	12.653			10	43668	4102	4.102			2	49497	8348	8.348					10	10784	9247	9.247			7	-88636	9376	9.376			9	19093	6206	6.206			11	-86424	7035
			3	39958	12599	12.599			2	86186	15850	15.85		image 08	1	39472	8729	8.729			3	74650	13855	13.855					11	-12095	6261	6.261			8	-10008	3852	3.852			10	-15642	11586	11.586			12	78311	6549
			4	41186	5604	5.604			3	-31409	17509	17.509			2	-12894	11169	11.169			4	65839	15415	15.415					12	2454	15533	15.533			9	42709	7665	7.665			11	74876	16696	16.696			13	-70346	6483
			5	-90000	2987	2.987			4	-39958	6367	6.367			3	-49086	5224	5.224			5	31139	7414	7.414					13	-11634	7467	7.467			10	74407	9735	9.735			12	-6754	16819	16.819			14	-91432	8791
			6	54782	8191	8.191			5	-25096	11476	11.476			4	85601	10216	10.216			6	51072	8865	8.865					14	-18435	7041	7.041			11	38367	6678	6.678			13	7595	6793	6.793			15	66595	15998
			7	34439	11113	11.113			6	-45666	16029	16.029			5	62140	10378	10.378			7	67270	10475	10.475					15	-15376	9093	9.093			12	41496	7467	7.467			14	0.000	17100	17.1			16	78465	11086
			8	39857	18719	18.719			7	-35362	4923	4.923			6	-17969	5168	5.168			8	-105124	10017	10.017					16	-17526	8893	8.893			13	26565	8776	8.776			15	0.000	17336	17.336			17	92386	5280
			9	28698	20601	20.601		image 09	1	-37569	13039	13.039			7	-20556	6787	6.787		image 09	1	74338	14579	14.579					17	-8130	12425	12.425			14	39094	8965	8.965			16	42709	3940	3.94			18	54866	7150
			10	21161	13184	13.184			2	-33690	4679	4.679			8	-25925	10531	10.531			2	71847	8502	8.502				image 08	1	-59237	10899	10.899			15	27181	9168	9.168		image 06	1	11842	13786	13.786			19	-52125	2519
			11	31390	9071	9.071			3	-62850	5737	5.737			9	-53531	7558	7.558			3	66991	10475	10.475					2	-18435	8335	8.335			16	-9638	11893	11.893			2	5194	4987	4.987			20	-51843	11893
			12	4086	7399	7.399			4	-38157	9386	9.386			10	-26822	13202	13.202			4	47834	9456	9.456					3	-29197	8391	8.391			17	-15422	6678	6.678			3	1193	10547	10.547			21	-83946	14425
			13	-83830	9897	9.897			5	-21371	6561	6.561		image 09	1	-44484	10314	10.314			5	41553	7720	7.72					4	-63435	4848	4.848			18	-22109	7614	7.614			4	1710	14655	14.655			22	-68356	14847
			14	19250	8782	8.782			6	0.000	14336	14.336			2	6189	10964	10.964			6	26053	6603	6.603					5	25741	13624	13.624			19	-45000	7041	7.041			5	-12858	20744	20.744		image 07	1	-46469	12220
			15	55437	14426	14.426			7	0.000	14964	14.964			3	-34875	10625	10.625			7	68671	14912	14.912					6	-75579	7886	7.886			20	-75700	11508	11.508			6	0.000	12886	12.886			2	-47816	9535
			16	81119	17074	17.074			8	-43112	8453	8.453			4	-25346	5659	5.659			8	-87138	2642	2.642					7	-1736	7327	7.327			21	158962	12237	12.237			7	19290	13987	13.987			3	-30964	8941
		image 10	1	-62387	9666	9.666			9	-13736	6138	6.138			5	-1975	7740	7.74			9	60593	8261	8.261				image 09	1	-11041	9247	9.247			22	-51340	8553	8.553			8	7400	17109	17.109			4	-36870	16518
			2	-54389	11950	11.95			10	-12184	11855	11.855			6	-8326	5518	5.518			10	54246	8049	8.049					2	11094	11373	11.373		image 08	1	-30700	8137	8.137			9	-14036	10868	10.868			5	22620	5769
			3	-61982	16352	16.352			11	-27937	9747	9.747			7	-35987	13707	13.707			11	61032	8414	8.414					3	18435	11113	11.113			2	-18886	8707	8.707			10	-19573	10559	10.559			6	-48691	9753
			4	-72255	7002	7.002			12	-41186	11207	11.207			8	-16260	13179	13.179			12	71012	13003	13.003					4	6520	7665	7.665			3	-22380	8268	8.268			11	9130	12470	12.47			7	-55222	9669
			5	0.000	8962	8.962			13	12095	7548	7.548			9	-14184	12317	12.317			13	43862	14045	14.045					5	13173	10515	10.515			4	-23806	8268	8.268			12	-5356	7053	7.053			8	-16294	14925
			6	-35455	10581	10.581		image 10	1	-23279	24642	24.642			10	-6483	5841	5.841			14	70821	9669	9.669					6	-6483	9735	9.735			5	-26906	16505	16.505			13	10408	11028	11.028			9	-1507	8205
			7	-48094	13688	13.688			2	-2643	8617	8.617		image 10	1	-33163	15890	15.89			15	59808	8348	8.348					7	11041	9247	9.247			6	6340	4111	4.111			14	25866	8121	8.121			10	-43363	10977
			8	-77276	8482	8.482			3	21448	7898	7.898			2	-26333	14538	14.538			16	68459	16087	16.087					8	13449	10229	10.229			7	11560	9880	9.88			15	50528	9562	9.562			11	-47203	8079
			9	-52918	14164	14.164			4	21557	11519	11.519			3	-77242	7204	7.204		image 11	17	-86088	15499	15.499					9	5080	9996	9.996			8	-46736	5181	5.181			16	14470	6961	6.961			12	-51340	9788
		image 11	1	-40855	12960	12.96			5	20772	16350	16.35			4	-13449	12487	12.487			18	76072	17005	17.005					10	12407	11086	11.086			9	-17103	15008	15.008		image 07	1	-14036	7245	7.245			13	-56659	10154
			2	-54941	9213	9.213			6	29055	5427	5.427			5	-21038	9235	9.235			19	47045	10568	10.568					11	7722	13005	13.005			10	4185	9098	9.098			2	-14621	20884	20.884		image 08	1	-15781	10629
			3	-61157	10462	10.462		image 11	1		24020	24.02			6	-54118	7661	7.661			20	-17447	9560	9.56					12	18778	11485	11.485			11	23860	12460	12.46			3	8746	23112	23.112			2	-10204	11127
			4	-66233	15736	15.736			2		20080	20.08			7	-6340	8305	8.305			21	29521	12511	12.511					13	10222	13674	13.674			12	8531	4432	4.432			4	-49764	7275	7.275			3	3180	7977
			5	-56310	7603	7.603			3		10970	10.97			8	-67891	13639	13.639			22	-8858	10314	10.314					14	0.000	8493	8.493			13	-7524	11806	11.806			5	3094	16131	16.131			4	-42064	12151
			6	-55244	15648	15.648			4		9285	9.285			9	0.000	12335	12.335			23	32619	15647	15.647					15	5947	10608	10.608			14	0.000	6112	6.112			6	-9866	10400	10.4			5	-58276	14295
			7	-52224	13393	13.393			5		15297	15.297			10	0.000	12484	12.484			24	45000	16401	16.401					16	-3094	8221	8.221			15	0.000	9589	9.589			7	-30651	6831	6.831			6	-24444	10687
			8	-51710	12761	12.761			6		19893	19.893		image 11	1	-40914	2612	2.612			25	-29578	11181	11.181					17	10008	7415	7.415		image 09	1	45	14082	14.082			8	25769	14015	14.015			7	38660	9909
		image 12	1	23385	5353	5.353			7		20126	20.126			2	-35929	11317	11.317			26	-6340	7064	7.064					18	12407	11086	11.086			2	-59621	7484	7.484			9	33024	15678	15.678			8	-74249	8818
			2	-100437	5171	5.171			8		13295	13.295			3	-63435	8880	8.88			27	-34509	7702	7.702					19	9462	9485	9.485			3	38234	18341	18.341			10	-19148	16765	16.765			9	-94086	12232
			3	-2268	13365	13.365									4	-22521	11584	11.584											20	0.000	12878	12.878			4	-3972	15858	15.858		image 08	1	52883	10250	10.25			10	-32152	9179
			4	0.000	9664	9.664						12.4431			5	-22954	12206	12.206																	5	39908	15599	15.599			2	59470	9845	9.845			11	-35433	13942
			5	-28996	12511	12.511									6	-36973	14690	14.69						12.2868								12.052			6	35181	16411	16.411			3	-83758	14133	14.133			12	-36607	9604
			6	1397	5450	5.45																													7	41186	9340	9.34			4	66666	12192	12.192			13	-20925	8039
			7	-16557	5117	5.117												10.4901																	8	40101	16424	16.424			5	-6654	13260	13.26			14	-19134	11331
																																			9	35628	16171	16.171			6	-2490	9975	9.975			15	-21801	4574
						11.6077																													10	26565	4584	4.584			7	67865	13923	13.923			16	-81573	6054
																																			11	15124	8453	8.453			8	-72646	7322	7.322			17	0.000	13294
																																									9	-98130	12425	12.425
																																						9.85692			10	65344	14809	14.809
																																									11	8746	5923	5.923
																																									12	-36431	11305	11.305
																																									13	-42436	10363	10.363
																																									14	0.000	14587	14.587
																																												11.64
[truncated: 17 more columns]

## Sheet: Figure 2C
		Exp 1	IdU track length																									Exp 2	IdU track length
		2h HU (10mM)						2h HU (10mM) + B02 (25uM)						2h HU (10mM) + roscovitine (25uM)						2h HU (10mM) + B02 (25uM) + roscovitine (25uM)								2h HU (10mM)						2h HU (10mM) + B02 (25uM)						2h HU (10mM) + roscovitine (25uM)						2h HU (10mM) + B02 (25uM) + roscovitine (25uM)
			Label	Angle	Length	Length um			Label	Angle	Length	Length um			Label	Angle	Length	Length um			Label	Angle	Length	Length um					Label	Angle	Length	Length um			Label	Angle	Length	Length um			Label	Angle	Length	Length um			Label	Angle	Length
			1	59036	9221	9.221			1	60945	10855	10.855			1	14036	5413	5.413			1	-51116	5242	5.242				image01	1	-22249	5115	5.115		image 01	1	0	2636	2.636		image 01	1	-14036	3623	3.623		image 01	1	-4086	2943
			2	42274	5845	5.845			2	-11143	8779	8.779			2	7595	1965	1.965			2	-43781	4351	4.351					2	-21448	6581	6.581			2	34992	2519	2.519			2	-47490	3527	3.527			2	-14036	1852
			3	36714	9664	9.664			3	-74055	5672	5.672			3	-10784	2860	2.86			3	-38660	2497	2.497					3	-23806	8268	8.268			3	29055	2361	2.361			3	8130	3235	3.235			3	0.000	1757
			4	56023	7359	7.359			4	-79695	1449	1.449			4	-21571	6069	6.069			4	-26565	3536	3.536					4	-29055	2361	2.361			4	0.000	2123	2.123			4	-9462	2700	2.7			4	-28301	3274
			5	46809	8950	8.95			5	-30964	6148	6.148			5	-45000	6338	6.338			5	-46469	3605	3.605					5	14931	6678	6.678			5	0.000	2343	2.343			5	-41634	2700	2.7			5	-36027	2929
			6	56976	6336	6.336			6	-38853	6120	6.12			6	-8259	8350	8.35			6	-55408	4679	4.679					6	-43264	5181	5.181			6	21038	3154	3.154			6	-47726	3313	3.313			6	-26565	3015
			7	38157	4639	4.639			7	-8130	3728	3.728			7	-48366	1620	1.62			7	-51633	4007	4.007					7	-16314	9454	9.454			7	0.000	2929	2.929			7	-17819	6483	6.483			7	-26565	1965
			8	46736	9198	9.198			8	-23962	3854	3.854			8	-42709	4728	4.728			8	-76373	4518	4.518					8	-32005	8289	8.289			8	18435	2132	2.132			8	-17354	3704	3.704			8	-4764	2652
			9	38991	6998	6.998			9	-26565	5894	5.894			9	-45000	3479	3.479			9	-60255	4250	4.25					9	-28811	4979	4.979			9	0.000	3221	3.221			9	-12095	6322	6.322			9	-9462	1493
			10	39611	4995	4.995			10	-15154	6565	6.565			1	-28179	4166	4.166			10	-56310	0.879	0.879					10	-78440	9880	9.88			10	180000	2636	2.636			10	-10620	3563	3.563			10	-18435	1493
			11	57381	7898	7.898			1	-66801	4015	4.015			2	-3013	4923	4.923			11	-56310	2778	2.778					11	-30964	6430	6.43			11	12995	2987	2.987			11	0.000	3221	3.221			11	-5711	2071
			12	28523	6844	6.844			2	-43603	3854	3.854			3	-15709	4393	4.393			12	-36870	1372	1.372					12	-41987	6009	6.009			12	0.000	1464	1.464			12	-41186	2287	2.287			12	0.000	2050
			13	38234	5626	5.626			3	-53130	2003	2.003			4	-38367	4007	4.007			13	-43831	4599	4.599					13	-30466	8538	8.538			13	19983	2502	2.502			13	-4764	2652	2.652			13	-30964	2519
			14	46397	3854	3.854			4	-74745	1449	1.449			5	-15709	4393	4.393			14	-58736	4340	4.34					14	-19654	6483	6.483			14	24444	2619	2.619			14	-14931	3339	3.339			14	-39806	1875
			15	25201	5032	5.032			5	-51340	1620	1.62			6	-43727	4102	4.102			15	-51072	4501	4.501					15	-26565	4979	4.979			15	11310	3274	3.274			15	-12529	3907	3.907			15	180000	1171
			1	38157	4639	4.639			6	-41634	1620	1.62			7	-10784	5548	5.548			16	-36027	1757	1.757					16	-52125	7501	7.501			16	-14036	3623	3.623			16	-55008	2763	2.763			16	-23962	2230
			2	35789	6925	6.925			7	45000	3728	3.728			8	-16220	7507	7.507			17	-74291	4393	4.393					17	-11689	6607	6.607			17	0.000	1171	1.171			17	-14931	3339	3.339			17	0.000	0.879
			3	19440	4669	4.669			8	-47726	1988	1.988			9	-67380	6853	6.853			18	-41634	4728	4.728					18	64916	11270	11.27		image 02	1	0	2929	2.929			18	-23962	2230	2.23			18	0.000	1464
			4	36119	6046	6.046			9	-51340	4254	4.254			10	21501	4731	4.731			19	-55305	2145	2.145					19	-54866	7150	7.15			2	5194	4695	4.695			19	-33690	3168	3.168			19	0.000	0.879
			5	33311	5459	5.459			10	-41424	2992	2.992			11	70769	5946	5.946			20	-45000	2734	2.734					20	-24905	6812	6.812			3	12804	5115	5.115			20	-60945	2361	2.361			20	-15945	1493
			6	43264	3109	3.109			11	-47726	1868	1.868			1	90	2109	2.109			21	-46975	2612	2.612					21	78690	8960	8.96			4	15524	3983	3.983			21	-7595	3274	3.274			21	-28610	2619
			7	45881	6090	6.09			12	-25560	3301	3.301			2	65225	1893	1.893			22	-74055	1835	1.835					22	-23806	7999	7.999			5	14036	2700	2.7			22	-14036	2700	2.7			22	-11310	2361
			8	19799	3558	3.558			13	-90000	2811	2.811			3	58392	2049	2.049			23	33690	1901	1.901				image 02	1	-11310	5686	5.686			6	-9866	5056	5.056			23	-7431	5013	5.013		image 02	1	-42879	4354
			9	22166	7799	7.799			14	-35218	2778	2.778			4	90000	2811	2.811			24	-70017	1501	1.501					2	-1736	7327	7.327			7	19983	5280	5.28			24	0.000	2929	2.929			2	-59534	4324
			10	34330	6579	6.579			15	-45000	1988	1.988			5	45000	2485	2.485			1	-45	1491	1.491					3	18435	6761	6.761			8	23199	3539	3.539			25	-63435	2884	2.884			3	-65225	3154
			11	34077	5459	5.459			16	-34992	1658	1.658			6	40365	3488	3.488			2	-49764	2250	2.25					4	63435	4979	4.979			9	13241	3907	3.907			26	0.000	4100	4.1			4	-83660	3852
			12	18741	7779	7.779			17	-11310	1449	1.449			7	107354	2223	2.223			3	-33690	1901	1.901					5	-7125	8864	8.864			10	10620	3563	3.563			27	-4764	10580	10.58			5	78690	3274
			13	39806	4117	4.117			1	-90	5623	5.623			8	32471	3412	3.412			4	-47490	2116	2.116					6	11310	4480	4.48			11	18435	2778	2.778			28	-8471	10354	10.354			6	-80538	1493
			14	24864	5977	5.977			2	-70560	2390	2.39			9	58392	2049	2.049			5	-45000	1243	1.243					7	8130	7704	7.704			12	32735	3818	3.818			29	-14534	6038	6.038			7	-60255	1708
			1	62879	6130	6.13			3	-60524	3466	3.466			10	45000	2237	2.237			6	-70017	1501	1.501					8	0.000	6150	6.15			13	24228	4848	4.848			30	-25769	7077	7.077			8	71565	2778
			2	83928	6190	6.19			4	-80218	3929	3.929			11	18435	1667	1.667			7	-66371	2284	2.284					9	-5194	4987	4.987			14	53973	2929	2.929			31	-14676	9376	9.376			9	84289	4432
			3	38991	3623	3.623			5	-72646	2223	2.223			12	90000	1757	1.757			8	90000	1230	1.23					10	1909	6450	6.45		image 03	1	-26565	3929	3.929			32	-57724	4874	4.874			10	85601	2943
			4	0.000	3339	3.339			6	-67620	2447	2.447			13	37875	1512	1.512			9	-60945	2682	2.682					11	37875	7501	7.501			2	-45000	3728	3.728		image 02	1	-33275	8447	8.447			11	-83660	4111
			5	72553	4780	4.78			7	-85914	1766	1.766			14	59931	2833	2.833			10	-38660	0.879	0.879					12	-21448	6581	6.581			3	-41634	2700	2.7			2	-19654	3154	3.154			12	63435	3015
			6	-52125	4501	4.501			8	-85030	3008	3.008			15	26565	2909	2.909			11	-42709	2364	2.364					13	-21251	4079	4.079			4	-38660	4162	4.162			3	-17103	3058	3.058			13	-104036	4546
			7	70560	9503	9.503			9	-77800	5032	5.032			16	53130	2003	2.003			12	-45000	1740	1.74					14	20225	9083	9.083			5	-32005	4224	4.224			4	-54866	7150	7.15			14	68199	4731
			8	81724	7281	7.281			10	-69444	2284	2.284			17	-59744	1809	1.809			13	-90000	1406	1.406					15	-55305	7150	7.15			6	-21251	4079	4.079			5	-30256	3015	3.015			15	79695	2361
			9	41730	6596	6.596			11	-48814	2745	2.745			18	-85601	3519	3.519			14	-63435	2909	2.909					16	0.000	4100	4.1			7	-37569	3750	3.75			6	-21801	3539	3.539			16	-90000	2929
			10	63435	9430	9.43			12	-41987	1740	1.74			1	-47862	3736	3.736			1	-12095	3793	3.793					17	-37304	5857	5.857			8	-16504	6115	6.115			7	-19654	3428	3.428			17	-98130	3235
			11	14381	5286	5.286			13	-64799	2516	2.516			2	-26565	2594	2.594			2	-24228	5745	5.745					18	66801	5115	5.115			9	-11310	3274	3.274			8	-30964	2763	2.763			18	-45000	1657
			12	54090	4780	4.78			14	-75964	2174	2.174			3	-30964	4582	4.582			3	-26565	5501	5.501					19	41987	6009	6.009			10	-16699	2132	2.132			9	-21801	4731	4.731			19	-79380	3563
			13	62526	3773	3.773			15	-60255	2049	2.049			4	-30651	4098	4.098			4	-18435	1667	1.667					20	-19983	7782	7.782			11	-14036	4546	4.546			10	-21801	4731	4.731			20	58392	3415
			14	70710	2778	2.778			16	-73301	2728	2.728			5	-30964	2291	2.291			5	0.000	1581	1.581					21	-29249	6288	6.288			12	-19983	2502	2.502			11	-13241	3907	3.907			21	-93180	4111
			15	45939	11308	11.308			17	-60255	3226	3.226			6	-37875	3129	3.129			6	-5194	4407	4.407					22	-37304	5857	5.857			13	-7431	5013	5.013			12	-7125	3563	3.563		image 03	1	71565	2132
			16	49399	3623	3.623			18	-90000	1230	1.23			7	-41634	3109	3.109			7	0.000	2636	2.636					23	34824	6094	6.094			14	-23962	4193	4.193			13	-10620	3563	3.563			2	65556	2619
			17	82875	7432	7.432			19	-63435	1731	1.731			8	-36027	1757	1.757			8	-2862	2642	2.642					24	-45000	3728	3.728			15	-22834	4461	4.461			14	-4764	2652	2.652			3	74745	2415
			18	21371	6561	6.561			20	-45000	0.393	0.393			9	-16390	2390	2.39			9	-7431	3008	3.008				image 03	1	8366	7415	7.415			16	-14036	3623	3.623			15	-14036	2700	2.7			4	63435	3015
			19	8881	4275	4.275			21	-79216	2860	2.86			10	-25201	2516	2.516			10	-8746	1792	1.792					2	14036	8169	8.169			17	-15945	6396	6.396			16	-4764	2652	2.652			5	50711	3113
			20	28443	3618	3.618			22	-71565	0.946	0.946			11	-33690	3801	3.801			11	-12265	6138	6.138					3	5711	6470	6.47			18	-18435	3428	3.428			17	16390	3983	3.983			6	63435	2361
			21	20225	5286	5.286			23	-63435	2987	2.987			12	-31759	3315	3.315			12	-9090	3380	3.38					4	15255	10017	10.017			19	50194	3527	3.527			18	52125	2519	2.519			7	-10008	3852
			22	-14036	4901	4.901			1	-67166	2676	2.676			13	-26565	2594	2.594			13	3094	4923	4.923					5	-53130	4393	4.393			20	-18435	2132	2.132			19	29358	4069	4.069			8	45000	2485
			23	61113	4403	4.403			2	-67751	3069	3.069			14	-30256	3618	3.618			14	21801	2839	2.839					6	23199	6691	6.691			21	-18435	2778	2.778			20	-31608	3415	3.415			9	63435	1965
			24	26565	4087	4.087			3	-67620	2447	2.447			15	-28301	1965	1.965			15	-5194	3008	3.008					7	-18435	7132	7.132			22	0.000	1757	1.757			21	-14036	2700	2.7			10	36027	2929
			1	36870	5272	5.272			4	-72646	2223	2.223			16	-30466	5123	5.123			16	0.000	2811	2.811					8	68199	7233	7.233			23	6710	3818	3.818		image 03	1	-4514	8221	8.221			11	51340	1464
			2	59036	6148	6.148			5	-67380	3461	3.461			17	-33690	1512	1.512			17	-8881	4275	4.275					9	-29055	9046	9.046			24	-32735	3575	3.575			2	14470	6961	6.961			12	26565	1310
			3	-75964	4347	4.347			6	-83991	2466	2.466			1	10305	4480	4.48			18	19983	1501	1.501					10	-1685	7620	7.62		image 04	1	-18435	3983	3.983			3	-1591	7913	7.913			13	67380	5656
			4	-85236	4757	4.757			7	-54782	2778	2.778			2	1685	4572	4.572			19	-15068	7075	7.075					11	11768	5400	5.4			2	-19983	2502	2.502			4	37117	10250	10.25			14	53973	2929
			5	66318	8261	8.261			8	66038	2516	2.516			3	61390	3380	3.38			20	-26565	2357	2.357					12	13496	11437	11.437			3	-28072	3670	3.67			5	-21801	2502	2.502			15	51340	2929
			6	42274	3984	3.984			9	-75964	0.556	0.556			4	0.000	1581	1.581			21	-10491	3584	3.584				image 04	1	8366	7415	7.415			4	7125	5304	5.304			6	22479	6961	6.961			16	45000	3313
			7	6116	3707	3.707			10	-104931	2003	2.003			5	0.000	2460	2.46			22	-8471	6213	6.213					2	14036	8169	8.169			5	-2603	4987	4.987			7	36870	4393	4.393			17	57995	2112
			8	32276	2925	2.925			11	-90000	3163	3.163			6	-6116	3707	3.707			23	-16587	6447	6.447					3	5711	6470	6.47			6	-8531	4432	4.432			8	4764	5304	5.304			18	90000	2636
			9	85073	7588	7.588			12	-80538	2311	2.311			7	19983	3003	3.003			24	-35417	7313	7.313					4	15255	10017	10.017			7	19799	5930	5.93			9	-36870	6678	6.678			19	-71565	2132
			10	76809	8653	8.653			13	39806	0.994	0.994			8	0.000	3514	3.514			1	0	1941	1.941					5	-53130	4393	4.393			8	-37875	2519	2.519			10	17447	7967	7.967			20	-57529	2763
			11	69624	4895	4.895			14	-75379	3069	3.069			9	33111	3558	3.558			2	-27699	5875	5.875					6	23199	6691	6.691			9	-90000	1757	1.757			11	2045	6157	6.157		image 04	1	-60255	1708
			12	-51340	4254	4.254			15	-76608	2898	2.898			10	-42709	2364	2.364			3	2603	2840	2.84					7	-18435	7132	7.132			10	-93576	3527	3.527			12	-8130	3274	3.274			2	-51340	1464
			13	-18997	8558	8.558			16	-74932	3452	3.452			11	-6340	2291	2.291			4	-10008	2284	2.284					8	68199	7233	7.233			11	54462	3575	3.575			13	17354	3704	3.704			3	-53130	2112
			14	65624	9278	9.278			17	-85914	3694	3.694			12	-22479	4177	4.177			5	-15945	2030	2.03					9	-29055	9046	9.046			12	45000	4556	4.556			14	-3180	7929	7.929			4	-75964	1852
			15	80181	6962	6.962			18	-51340	4254	4.254			13	8130	2833	2.833			6	0.000	2687	2.687					10	-1685	7620	7.62			13	-14744	4264	4.264			15	-17103	3058	3.058			5	-60255	1708
			16	80181	6962	6.962			19	-90000	0.879	0.879			14	-29358	2441	2.441			7	-1975	3884	3.884					11	11768	5400	5.4			14	-40601	4162	4.162			16	36254	3983	3.983			6	-67380	2884
			17	118740	4642	4.642			1	-67166	2676	2.676			15	-22834	2676	2.676			8	-4574	3298	3.298					12	13496	11437	11.437			15	-23629	3807	3.807			17	35538	3983	3.983			7	-90000	1464
			18	67865	8354	8.354			2	-67751	3069	3.069			16	-30651	4098	4.098			9	-9866	3045	3.045					13	-68199	11964	11.964			16	-15524	4264	4.264			18	32735	7233	7.233			8	-86820	4111
			19	8130	3728	3.728			3	-67620	2447	2.447			17	30964	2291	2.291			10	-4399	5084	5.084					14	15709	7322	7.322			17	-93814	3235	3.235			19	9090	5633	5.633			9	-107103	3058
			20	33024	3168	3.168			4	-72646	2223	2.223			18	63435	2357	2.357			11	102995	3548	3.548					15	-3366	11144	11.144			18	66801	3428	3.428			20	0.000	4100	4.1			10	-60945	2361
			21	41987	3605	3.605			5	-67380	3461	3.461			19	42510	2116	2.116			12	-4764	3138	3.138					16	0.000	6443	6.443			19	14931	3339	3.339			21	36870	5448	5.448			11	-63435	1965
			1	12724	12617	12.617			6	-83991	2466	2.466			20	15945	2003	2.003			13	-3180	2393	2.393					17	13241	3907	3.907			20	-55008	2519	2.519			22	-5711	4403	4.403			12	-45000	3728
			2	29055	4011	4.011			7	-54782	2778	2.778			1	-8616	4449	4.449			14	-19983	3163	3.163					18	-4236	5865	5.865			21	57529	2763	2.763			23	14744	4264	4.264			13	-100305	2361
			3	29197	5189	5.189			8	66038	2516	2.516			2	-8130	3728	3.728			15	-7125	2111	2.111					19	10739	13097	13.097			22	34509	4224	4.224			24	48180	5595	5.595			14	-71565	2778
			4	52958	8786	8.786			9	-75964	0.556	0.556			3	-11889	2516	2.516			16	0.000	5523	5.523					20	5440	9413	9.413		image 05	1	-17745	5835	5.835			25	53973	5857	5.857			15	-101310	2071
			5	78690	10752	10.752			10	-104931	2003	2.003			4	10886	3584	3.584			17	0.000	9255	9.255					21	1273	9962	9.962			2	6009	4142	4.142			26	23962	6423	6.423			16	-77471	3907
			6	12308	7376	7.376			11	-90000	3163	3.163			5	-14470	4177	4.177			18	6226	7353	7.353					22	13092	9593	9.593			3	45000	4970	4.97			27	31608	6831	6.831			17	-90000	2050
			7	13392	5796	5.796			12	-80538	2311	2.311			6	17745	3501	3.501			19	52306	3614	3.614					23	5856	8538	8.538			4	14036	5471	5.471			28	-60255	7083	7.083			18	-106699	2415
			8	47862	7588	7.588			13	39806	0.994	0.994			7	10125	3756	3.756			20	22249	3078	3.078					24	-25115	7732	7.732			5	20854	5004	5.004			29	50793	10612	10.612			19	-68199	1310
			9	25560	6837	6.837			14	-75379	3069	3.069			8	-1507	4923	4.923			21	-2862	2691	2.691					25	-2386	5280	5.28			6	13570	6607	6.607			30	5711	4403	4.403			20	-90000	1171
			10	33690	10381	10.381			15	-76608	2898	2.898			9	7595	1965	1.965			22	0.000	3135	3.135				image 05	1	-5194	9704	9.704			7	21801	5930	5.93		image 04	1	10886	5973	5.973			21	-97125	1781
			11	20556	4504	4.504			16	-74932	3452	3.452			10	-11889	2516	2.516			23	3270	4637	4.637					2	4185	9098	9.098			8	22620	5656	5.656			2	2045	6157	6.157			22	-94764	2652
			12	27408	4011	4.011			17	-85914	3694	3.694			11	16390	2390	2.39			1	-24228	2909	2.909					3	-2726	4695	4.695			9	-38157	3750	3.75			3	8881	7126	7.126		image 05	1	-71565	2778
			13	28951	6998	6.998			18	-51340	4254	4.254			12	86820	4748	4.748			2	75964	2174	2.174					4	14931	6678	6.678			10	-41186	2287	2.287			4	30651	6831	6.831			2	-71565	2132
			14	45000	5716	5.716			19	-90000	0.879	0.879			13	-45909	5841	5.841			3	-31218	5123	5.123					5	-5711	8830	8.83			11	13496	5754	5.754			5	21801	8268	8.268			3	-53130	3339
			15	40601	9720	9.72			1	-20225	2612	2.612			14	-26565	2357	2.357			4	4086	1766	1.766					6	-34380	5039	5.039			12	14036	2700	2.7			6	1975	6450	6.45			4	-79695	2415
			16	21448	3949	3.949			2	-18435	1667	1.667			1	80961	5865	5.865			5	73301	1449	1.449					7	-10125	6261	6.261			13	29745	3415	3.415			7	51843	3750	3.75			5	-67380	2884
			17	12653	6652	6.652			3	6710	2291	2.291			2	32550	7264	7.264			6	55008	1658	1.658					8	0.000	9079	9.079			14	17819	6483	6.483			8	3013	8498	8.498			6	26565	1965
			18	78690	10028	10.028			4	-15945	1835	1.835			3	81634	4449	4.449			7	42274	1988	1.988					9	-10784	4767	4.767			15	-18435	5557	5.557			9	30964	7737	7.737			7	0.000	0.879
			19	11310	2688	2.688			5	14036	1620	1.62			4	41634	6348	6.348			8	122905	2682	2.682					10	-13092	9660	9.66			16	31608	3415	3.415			10	10491	5973	5.973			8	-4764	2652
			20	62354	3143	3.143			6	79216	2860	2.86			5	45000	4970	4.97			9	-18435	1667	1.667					11	-4970	5013	5.013			17	23962	4461	4.461			11	16928	5190	5.19			9	-33690	3168
			21	48013	3605	3.605			7	32005	1267	1.267			6	55008	3168	3.168			10	-36870	2636	2.636					12	8746	5633	5.633			18	0.000	2050	2.05			12	-4764	7929	7.929			10	-53130	2287
			22	15945	2946	2.946			8	38660	0.879	0.879			7	41987	1740	1.74			11	-2203	3519	3.519					13	0.000	4979	4.979			19	5711	6761	6.761			13	34160	7392	7.392			11	-116565	3274
			23	7125	4250	4.25			9	-30964	1658	1.658			8	36870	2003	2.003			12	40601	3736	3.736					14	-1790	7035	7.035			20	63435	2884	2.884			14	35707	8613	8.613			12	-55305	3575
			24	-3731	5985	5.985			10	-26565	1731	1.731			9	52125	4501	4.501			13	-3945	3870	3.87					15	12995	2987	2.987			21	-66038	2230	2.23			15	45000	6837	6.837			13	-47121	4354
			25	24624	10456	10.456			11	-18435	3334	3.334			1	-14826	4562	4.562			14	-18435	1279	1.279					16	17354	3704	3.704			22	-9462	6837	6.837			16	-13241	7529	7.529			14	-35538	3983
			26	37304	6889	6.889			12	0.000	1230	1.23			2	0.000	2636	2.636			15	-24624	3461	3.461					17	18060	10465	10.465			23	-2726	4695	4.695			17	27408	6549	6.549			15	-66038	4461
			27	33690	3801	3.801			13	-40914	2612	2.612			3	62928	6680	6.68			16	2862	2642	2.642				image 06	1	31159	10899	10.899			24	-18435	4909	4.909			18	14036	4546	4.546			16	-55008	2763
			28	34992	12869	12.869			1	-45	1988	1.988			4	-15945	3838	3.838			1	84806	2992	2.992					2	5194	7345	7.345			25	-3180	4111	4.111			19	2121	5865	5.865			17	7125	3527
			1	72031	5168	5.168			2	-45	2734	2.734			5	-68839	4340	4.34			2	0.000	2987	2.987					3	22620	11422	11.422		image 06	1	-79875	6261	6.261			20	7125	7083	7.083		image 06	1	-51843	3983
			2	65136	5977	5.977			3	-24444	1572	1.572			6	-64359	3694	3.694			3	8746	1766	1.766					4	15751	8810	8.81			2	-19290	4631	4.631			21	29745	7083	7.083			2	-90000	3514
			3	-30510	8589	8.589			4	-38290	3129	3.129			7	-17879	4225	4.225			4	21801	0.725	0.725					5	22249	5384	5.384			3	-75379	5190	5.19			22	8746	8573	8.573			3	57529	2763
			4	75005	7629	7.629			5	-64983	2123	2.123			8	-10305	2860	2.86			5	-14036	1620	1.62					6	12804	5115	5.115			4	-51340	2929	2.929			23	-27408	6685	6.685			4	-71565	2778
			5	41730	6596	6.596			6	-55008	1658	1.658			9	-42709	6962	6.962			6	-13241	2344	2.344					7	8427	5923	5.923			5	-17354	3704	3.704			24	9782	6549	6.549			5	79695	2415
			6	21801	8516	8.516			7	-39094	2745	2.745			10	85601	1766	1.766			7	0.000	0.879	0.879					8	18435	4909	4.909			6	-87138	4403	4.403			25	-29745	8791	8.791			6	-52125	2519
			7	42580	6596	6.596			8	-23629	2338	2.338			11	33179	4192	4.192			8	-11310	1965	1.965					9	25463	5239	5.239			7	-32005	4069	4.069			26	0.000	6443	6.443			7	-35538	1875
			8	-9638	7136	7.136			9	-90000	1933	1.933			12	-1637	4572	4.572			9	90000	1054	1.054					10	90000	5564	5.564			8	32471	2763	2.763			27	33690	6336	6.336			8	-56310	1708
			9	63048	8724	8.724			10	75964	2174	2.174			13	-39369	6615	6.615			10	-28610	1572	1.572					11	9660	10400	10.4			9	25017	3539	3.539			28	30964	5123	5.123			9	59744	3015
			10	16189	4225	4.225			11	-20854	3003	3.003			14	-31185	5907	5.907			11	-8427	3554	3.554					12	25560	5502	5.502			10	10008	3852	3.852			29	21801	5930	5.93			10	15255	2415
			1	41878	15308	15.308			12	-12265	3069	3.069			15	-28179	4166	4.166			12	0.000	2109	2.109					13	22109	7614	7.614			11	-25346	4584	4.584			30	-59036	5123	5.123			11	12995	2987
			2	39806	16469	16.469			13	-8130	1792	1.792			16	117553	3380	3.38			13	11889	2516	2.516					14	16504	6115	6.115			12	-39094	4575	4.575			31	-23962	2230	2.23			12	-59744	3015
			3	23720	9438	9.438			14	-56310	0.879	0.879			17	0.000	6045	6.045			14	-34992	1512	1.512					15	-5194	4695	4.695			13	2726	4695	4.695			32	9162	6837	6.837			13	-49086	4354
			4	26565	10845	10.845			15	-59036	2291	2.291			18	0.000	7534	7.534			15	-68199	1501	1.501					16	1469	8498	8.498			14	-33690	4874	4.874			33	-31430	9191	9.191			14	-75069	3339
			5	23199	7083	7.083			16	25346	2750	2.75			1	-52001	5379	5.379			16	-90000	1054	1.054				image 07	1	-9462	7994	7.994			15	-41186	4575	4.575			34	-9462	6549	6.549			15	29745	1708
			6	19179	3168	3.168			17	33690	2390	2.39			2	-33311	5459	5.459			17	74745	1449	1.449					2	5080	9996	9.996			16	-34509	4224	4.224			35	6170	8247	8.247			16	-90000	2636
			7	39289	9359	9.359			18	-60945	1417	1.417			3	-1169	6504	6.504			18	41634	1620	1.62					3	-3122	12022	12.022			17	-17103	3058	3.058		image 05	36	51116	8737	8.737			17	61390	2619
			8	22249	6232	6.232			19	0.000	1230	1.23			4	-4899	4582	4.582			1	77905	1792	1.792					4	-16390	3983	3.983			18	-28301	6549	6.549			37	-22479	6961	6.961			18	-55305	3575
			9	18435	3723	3.723			20	-20556	2223	2.223			5	-30964	4490	4.49			2	53130	3269	3.269					5	-1364	9376	9.376			19	2203	5572	5.572			38	-9162	6837	6.837			19	-90000	4100
			10	85101	4582	4.582			21	-22620	1731	1.731			6	-74932	3623	3.623			3	63435	1572	1.572					6	-10437	8618	8.618			20	-73740	5471	5.471			39	-72181	6483	6.483			20	-56310	3983
			11	48918	6844	6.844			22	-47490	2116	2.116			7	-66615	5353	5.353			4	36870	2003	2.003					7	-21801	6038	6.038			21	-36870	2287	2.287			40	64983	11005	11.005			21	-67380	5769
			12	26565	4715	4.715			23	-14036	1111	1.111			8	-46736	3109	3.109			5	90000	1406	1.406					8	-17969	8613	8.613			22	17819	6483	6.483			41	-14421	7886	7.886			22	-36870	2112
			13	117451	11474	11.474			24	-45000	1491	1.491			9	38928	4365	4.365			6	34695	2145	2.145					9	-14931	6961	6.961			23	-57995	2112	2.112			42	0.000	8493	8.493			23	69444	1852
			14	64058	10766	10.766			25	-53130	1372	1.372			10	-26565	2987	2.987			7	60945	1417	1.417					10	-43727	7041	7.041		image 07	1	4970	4987	4.987			43	64179	7467	7.467			24	86987	4111
			15	36469	3761	3.761			26	-14036	0.556	0.556			11	-17447	4780	4.78			8	67380	1731	1.731					11	-26565	6812	6.812			2	0.000	2343	2.343			44	9866	5056	5.056			25	79380	3563
			16	-26565	2357	2.357			27	-69444	1111	1.111			12	-7907	4796	4.796			9	57265	2145	2.145					12	-21448	6581	6.581			3	-39472	4987	4.987			45	0.000	7614	7.614			26	-53973	2929
			17	52028	6889	6.889			28	-53130	1267	1.267			13	-39806	6120	6.12			10	8531	2659	2.659					13	-13671	8453	8.453			4	45000	3313	3.313			46	6340	7956	7.956			27	72897	3058
			1	18435	7057	7.057			29	-45000	1491	1.491			14	-2386	6328	6.328			11	16699	1449	1.449					14	-9462	10688	10.688			5	19983	2502	2.502			47	47726	3313	3.313			28	60255	1708
			2	32550	7264	7.264			30	-37875	2992	2.992			15	-45830	6461	6.461			12	30964	0.786	0.786					15	-8130	7704	7.704			6	69677	6206	6.206			48	7125	8864	8.864			29	-68199	1310
			3	34249	7457	7.457			31	-20556	1111	1.111			16	-37266	7661	7.661			13	66038	1338	1.338					16	0.000	4393	4.393			7	3814	3235	3.235			49	-36027	5857	5.857			30	74745	2415
			4	26565	4715	4.715			1	69444	2223	2.223			17	-18004	5557	5.557			14	51340	2497	2.497					17	-11310	4480	4.48			8	-16390	3983	3.983			50	-62021	7994	7.994			31	-66801	3539
			5	37519	9278	9.278			2	64440	3301	3.301			18	11768	6444	6.444			15	98130	1965	1.965					18	-18925	8058	8.058			9	2490	4987	4.987			51	-65136	9962	9.962			32	-111801	1208
			6	41186	9835	9.835			3	64983	2123	2.123			1	-37117	6150	6.15			16	105945	2003	2.003					19	4764	10580	10.58			10	-26565	2884	2.884			52	67380	8538	8.538			33	-56310	2519
			7	46005	5344	5.344			4	98130	0.896	0.896			2	-8130	3728	3.728			17	71565	2057	2.057					20	-22620	8538	8.538			11	18435	4909	4.909			53	24444	2619	2.619			34	-59036	1310
			8	40101	6480	6.48			5	-41348	4365	4.365			3	0.000	4569	4.569			18	80910	3380	3.38					21	-16189	7041	7.041			12	23962	4461	4.461			54	-6340	7956	7.956			35	-90000	2636
			9	44193	6586	6.586			6	-21038	1893	1.893			4	-27597	6523	6.523			19	100305	1417	1.417					22	50440	6450	6.45			13	-37569	3750	3.75			55	20556	5656	5.656			36	-60642	4069
			10	49399	8596	8.596			7	-18435	2057	2.057			5	-21318	5841	5.841			20	63435	1572	1.572					23	-6483	9735	9.735			14	-6710	3852	3.852			56	-10081	10111	10.111			37	36027	2929
			11	44029	5467	5.467			8	-26565	3143	3.143			6	-33071	6726	6.726			21	37875	1512	1.512				image 08	24	-19290	4631	4.631			15	18435	2778	2.778			57	-48814	4575	4.575			38	-63435	3929
			12	56310	10527	10.527			9	-61390	1572	1.572			7	-27013	7465	7.465			22	63435	0.786	0.786					25	56889	5930	5.93			16	-75964	2700	2.7			58	51116	8737	8.737			39	-68199	3428
			13	34380	6046	6.046			10	-90000	1933	1.933			8	-15524	4948	4.948			23	40236	2250	2.25					26	-32005	6178	6.178			17	42274	3113	3.113			59	-22479	6961	6.961		image 07	1	-48013	2899
			1	56976	3168	3.168			11	47490	2116	2.116			9	-29604	6691	6.691			24	53130	1372	1.372					27	-31504	7886	7.886			18	45000	5798	5.798			60	-9162	6837	6.837			2	-58392	3415
			2	45000	3728	3.728			12	-39560	3870	3.87			10	-33389	6969	6.969			25	54689	3902	3.902					28	-32969	9748	9.748			19	-33690	3168	3.168			61	-72181	6483	6.483			3	-31608	3415
			3	54866	4290	4.29			13	18435	1279	1.279			11	-78232	3240	3.24			26	30964	3074	3.074					29	-25641	6157	6.157			20	17354	3704	3.704			62	64983	11005	11.005			4	-36870	2287
			4	80074	10688	10.688			14	-71565	1667	1.667			12	-2437	6160	6.16			27	0.000	1933	1.933					30	-43781	7251	7.251			21	58496	7886	7.886			63	-14421	7886	7.886			5	-41186	2287
			5	10886	6962	6.962			15	-51843	2250	2.25			13	-80838	4102	4.102			28	32005	1267	1.267					31	-95194	4695	4.695			22	68199	2230	2.23			64	0.000	8493	8.493			6	-42709	3940
			6	8653	6213	6.213			1	-45	0.994	0.994			14	0.000	4042	4.042			1	71565	2946	2.946					32	-26565	4324	4.324			23	70017	2502	2.502			65	64179	7467	7.467			7	-38660	2929
			7	49708	7987	7.987			2	-57529	1658	1.658			15	135000	5467	5.467			2	71565	2447	2.447					33	-18712	14263	14.263			24	38660	2929	2.929			66	9866	5056	5.056			8	-26565	1965
			8	24444	6370	6.37			3	-35538	1125	1.125			16	-29899	6059	6.059			3	59744	1809	1.809					34	-45000	7455	7.455			25	18435	2778	2.778			67	0.000	7614	7.614			9	-38157	3750
			9	17354	4393	4.393			4	-30466	2594	2.594			17	28811	5974	5.974			4	68199	2057	2.057					35	-26565	7858	7.858			26	26565	1965	1.965			68	6340	7956	7.956			10	-42274	3313
			10	7125	5318	5.318			5	-14931	2003	2.003			18	-31373	6389	6.389			5	48013	1740	1.74					36	60945	4722	4.722			27	0.000	2050	2.05			69	47726	3313	3.313			11	-34509	4224
			11	40365	10349	10.349			6	77905	1965	1.965			19	-42138	3736	3.736			6	47291	2364	2.364					37	-31264	7233	7.233			28	14036	3623	3.623			70	7125	8864	8.864			12	-80538	2700
			12	44119	6090	6.09			7	-20556	2284	2.284			20	-43264	3109	3.109			7	69444	1111	1.111					38	-74055	6396	6.396			29	-9462	2652	2.652			71	-36027	5857	5.857			13	32005	2112
			13	44215	6835	6.835			8	32735	2291	2.291			21	-71565	1667	1.667			8	57095	2682	2.682					39	25641	6157	6.157			30	-7125	1781	1.781			72	-62021	7994	7.994			14	-43264	5181
			14	36870	3269	3.269			9	4086	1941	1.941			22	-30343	6299	6.299			9	63435	1179	1.179					40	-27553	11526	11.526			31	-68199	4731	4.731			73	-65136	9962	9.962			15	-58392	3415
			15	45000	6461	6.461			10	-18435	1667	1.667			23	-32829	4825	4.825			10	45000	2982	2.982					41	51340	7089	7.089			32	-23629	3807	3.807			74	67380	8538	8.538			16	-10620	3563
			16	26162	8409	8.409			11	-28301	1965	1.965			24	-46975	2612	2.612			11	41186	2860	2.86					42	-62650	7203	7.203			33	1273	9962	9.962			75	24444	2619	2.619			17	-30256	3015
			17	59036	11512	11.512			12	-41634	1620	1.62			25	-61928	2202	2.202			12	45000	2237	2.237				image 09	43	12875	7815	7.815			34	-21801	4731	4.731			76	-6340	7956	7.956			18	-51340	2700
			18	62447	6916	6.916			13	-17354	2223	2.223			26	-33690	2778	2.778			13	41186	2860	2.86					44	10305	7467	7.467		image 08	1	-50194	10200	10.2			77	20556	5656	5.656		image 08	1	-14036	1852
			19	59744	7323	7.323			14	-63435	1809	1.809			1	-35395	6046	6.046			14	14036	1620	1.62					45	33111	5930	5.93			2	-39806	3527	3.527		image 06	1	-74055	4909	4.909			2	-34509	4224
			20	65136	5977	5.977			15	-23962	1338	1.338			2	-42207	7588	7.588			15	63435	1809	1.809					46	12095	6322	6.322			3	-21801	3428	3.428			2	-5711	4432	4.432			3	-14036	3623
			1	114829	9671	9.671			16	-20556	1111	1.111			3	-34592	4679	4.679			16	65225	1965	1.965					47	0.000	6150	6.15			4	-33690	4631	4.631			3	65772	4848	4.848			4	-74055	1493
			2	119899	6059	6.059			17	-19654	2057	2.057			4	-31264	4340	4.34			17	11310	1449	1.449					48	17354	11024	11.024			5	-53130	3339	3.339			4	-16189	7041	7.041			5	-24775	3154
			3	-63435	2750	2.75			18	-19983	1501	1.501			5	-38418	4885	4.885			18	75964	1620	1.62					49	7907	7994	7.994			6	-45000	2485	2.485			5	31759	5526	5.526			6	-83991	4111
			4	-54782	2778	2.778			19	4086	1766	1.766			6	-19502	6726	6.726			19	62103	2594	2.594					50	8130	6213	6.213			7	-38660	4162	4.162			6	5356	7053	7.053			7	-14036	2700
			5	-57995	4973	4.973			20	24444	1572	1.572			7	-23962	5192	5.192			20	71565	1667	1.667					51	10539	9535	9.535			8	0.000	3807	3.807			7	4236	5886	5.886			8	-53130	3339
			6	-61928	4559	4.559			21	7595	1965	1.965			8	19654	3890	3.89			21	75964	1620	1.62					52	13241	3907	3.907			9	-3366	3818	3.818			8	29476	5776	5.776			9	-92862	4403
			7	-68199	2839	2.839			22	-38660	2497	2.497			9	-16390	4731	4.731			22	32005	2441	2.441					53	3180	7929	7.929			10	-10008	3852	3.852			9	4764	5304	5.304			10	-6340	2071
			8	-54293	5168	5.168			23	-26565	1809	1.809			10	-26565	7072	7.072			23	68199	1338	1.338					54	7765	9735	9.735			11	74476	3983	3.983			10	-2121	5865	5.865			11	7125	1781
			9	-39806	5242	5.242			24	-33690	1901	1.901			11	-36529	4393	4.393			24	-90000	0.703	0.703					55	4086	12332	12.332			12	-29358	4069	4.069			11	-3013	4111	4.111			12	20556	1852
			10	-48991	3984	3.984			25	-9462	0.896	0.896			12	-34624	6824	6.824			25	59036	1417	1.417					56	10954	6837	6.837			13	19654	3428	3.428			12	11310	4480	4.48			13	-57529	2763
			11	-66801	4961	4.961			26	-65225	1965	1.965			1	-36870	5904	5.904			26	45000	1243	1.243					57	14470	6961	6.961			14	-21801	2502	2.502			13	-14036	5471	5.471			14	-17103	3058
			12	-58392	8047	8.047			27	-51340	0.879	0.879			2	-27150	5737	5.737			27	104036	1620	1.62					58	7696	8283	8.283			15	38660	1464	1.464			14	-4236	5865	5.865			15	26565	3015
			13	-101976	4480	4.48			28	-63435	1179	1.179			3	-36870	5904	5.904			28	104036	2174	2.174					59	1790	7035	7.035			16	-31608	3415	3.415			15	3180	3818	3.818			16	-32005	2112
			14	-60124	7083	7.083			29	31608	2049	2.049			4	-37972	6889	6.889			29	-75964	1620	1.62					60	-11592	8673	8.673			17	-25201	4193	4.193			16	0.000	4393	4.393			17	-29745	1708
			15	-75964	2174	2.174			30	-40236	2250	2.25			5	-40601	5985	5.985			30	100008	2311	2.311					61	8130	9154	9.154			18	-24775	3154	3.154			17	-2603	4695	4.695			18	-38660	2700
			16	-96340	2291	2.291			31	-30964	3074	3.074			6	-20410	6005	6.005			31	69444	1111	1.111					62	19885	10934	10.934			19	-11310	4480	4.48			18	-6520	7665	7.665			19	-21801	2502
			17	-64470	9746	9.746			32	-33690	0.879	0.879			7	-43919	4847	4.847			32	68199	2057	2.057					63	15154	10942	10.942			20	-19983	2502	2.502			19	-23962	4461	4.461			20	-10305	2415
			18	-56310	4192	4.192			33	-37694	3761	3.761			8	-44091	5841	5.841			33	45000	1243	1.243				image 10	1	46848	9535	9.535			21	-46397	6423	6.423			20	0.000	3221	3.221			21	-26565	3539
			19	-63435	4715	4.715			34	-30964	1512	1.512			9	-36573	5026	5.026			34	71565	0.786	0.786					2	79695	9823	9.823			22	4086	3235	3.235			21	5356	7053	7.053			22	-21801	2230
			20	-63435	4322	4.322			1	0	2284	2.284			10	-27897	2594	2.594			35	79380	2138	2.138					3	56689	9098	9.098			23	-20556	1852	1.852			22	-25201	4193	4.193			23	-30964	2619
			21	-90000	4042	4.042			2	11310	1965	1.965			11	-14036	2174	2.174			36	43025	2612	2.612					4	57171	8042	8.042			24	-90000	3221	3.221			23	36870	4393	4.393			24	-38660	2700
			22	-71565	1667	1.667			3	21801	1501	1.501			12	-26565	3536	3.536			37	63435	1179	1.179					5	57995	6178	6.178			25	49399	4162	4.162			24	67620	4079	4.079			25	-34992	2763
			1	-49514	7110	7.11			4	-10305	3033	3.033			13	-33232	4582	4.582			38	60255	2049	2.049					6	41760	8294	8.294			26	18435	2778	2.778			25	22249	5384	5.384			26	-70346	3428
			2	-67891	4569	4.569			5	29358	2441	2.441			14	-17103	3501	3.501			39	47291	2364	2.364					7	45971	9112	9.112			27	-8531	4432	4.432			26	15945	3058	3.058			27	-83660	3852
			3	-53130	5904	5.904			6	45000	1491	1.491			15	-58241	3315	3.315			40	63435	4166	4.166					8	60255	3670	3.67			28	-36870	2287	2.287			27	12804	5115	5.115			28	-69444	3807
			4	-40764	5108	5.108			7	22620	1731	1.731			16	-32471	3412	3.412			41	55305	2145	2.145					9	57265	7233	7.233			29	4764	2652	2.652		image 07	1	-12529	8100	8.1			29	-72350	4909
			5	-51710	3129	3.129			8	9462	1620	1.62			17	-22834	2676	2.676			1	-36027	3656	3.656					10	60642	4069	4.069		image 09	1	14931	3339	3.339			2	-19290	4631	4.631			30	-24775	3154
			6	-45000	4102	4.102			9	17354	2223	2.223			18	-28072	2202	2.202			2	-2862	2642	2.642					11	38928	7275	7.275			2	29358	4069	4.069			3	-5356	7053	7.053			31	0.000	1757
			7	-46169	4599	4.599			10	-14036	1620	1.62			19	-36870	3269	3.269			3	33690	2291	2.291					12	42510	7053	7.053			3	32471	2763	2.763			4	-30256	6178	6.178			32	-28610	5376
			8	-51340	3375	3.375			11	8130	0.896	0.896			1	-101310	3412	3.412			4	-43025	2612	2.612					13	50194	6862	6.862			4	17354	3704	3.704			5	26565	3929	3.929			33	-108435	2778
			9	-51340	4995	4.995			12	31608	2049	2.049			2	-87397	5809	5.809			5	-29982	4011	4.011					14	63435	5894	5.894			5	0.000	2929	2.929			6	12095	9593	9.593			34	-86634	3818
			10	-54462	5679	5.679			13	33690	1901	1.901			3	-47121	2612	2.612			6	-20225	2612	2.612					15	63435	7858	7.858			6	21251	4079	4.079			7	-36027	9022	9.022		image 09	1	-45	3728
			1	14237	9078	9.078			14	39472	2992	2.992			4	-8746	5171	5.171			7	14534	3623	3.623					16	58570	4470	4.47			7	12529	4193	4.193			8	-24228	4848	4.848			2	-41186	2287
			2	0.868	8788	8.788			15	31608	2049	2.049			5	53130	2003	2.003			8	0.000	1054	1.054					17	56310	6336	6.336			8	26565	3929	3.929			9	-12265	5115	5.115			3	-42510	3527
			3	21371	6461	6.461			16	33690	0.879	0.879			6	32276	2925	2.925			9	-38660	1620	1.62					18	40601	8100	8.1			9	45000	4556	4.556			10	-19290	4631	4.631			4	-35538	3750
			4	15945	5672	5.672			17	45000	1243	1.243			7	45000	3728	3.728			10	-14931	2003	2.003					19	48366	7880	7.88			10	-33690	3818	3.818			11	-49764	3750	3.75			5	-50194	3527
			5	3857	11794	11.794			18	45000	2237	2.237			8	62447	3380	3.38			11	30466	2594	2.594					20	55751	12429	12.429			11	25278	8776	8.776			12	4399	8513	8.513			6	-38157	3750
			6	-2573	11785	11.785			19	39289	1868	1.868			9	26565	2357	2.357			12	2203	3519	3.519					21	57995	6178	6.178			12	20556	3704	3.704			13	-4764	7929	7.929			7	-45000	4354
			7	10305	5894	5.894			20	13241	2344	2.344			10	57265	2291	2.291			13	-48366	1620	1.62					22	62021	7994	7.994			13	17103	6115	6.115			14	19359	8707	8.707			8	-90000	3514
			8	-21801	4895	4.895			21	-22620	1731	1.731			11	-12095	3793	3.793			14	-15068	3452	3.452					23	61189	9957	9.957			14	3180	4111	4.111			15	-12804	4830	4.83			9	-83660	3818
			9	-1548	9756	9.756			22	-2386	3168	3.168			12	-8130	3728	3.728			15	-36870	1267	1.267					24	65556	7999	7.999			15	-19440	3983	3.983			16	5906	6470	6.47			10	-58392	3415
									23	-12095	1792	1.792			13	-14036	3240	3.24											25	66644	10498	10.498			16	14931	3339	3.339			17	-19654	6483	6.483			11	-55305	3575
						6.30174			24	0.000	1054	1.054			14	3633	8276	8.276						2.63737					26	22166	6308	6.308			17	36027	5857	5.857			18	-15945	6396	6.396			12	13241	3907
									25	-25201	2516	2.516			15	-40365	3488	3.488											27	61390	8252	8.252			18	56310	7150	7.15			19	-13496	5686	5.686			13	-18435	2132
									26	-8130	1965	1.965			16	-22620	3394	3.394											28	61390	5633	5.633			19	26565	1056	1.056			20	0.000	7614	7.614			14	13241	3907
									27	0.000	1054	1.054			17	-23962	2676	2.676											29	62700	7598	7.598			20	25201	4193	4.193			21	-19537	7132	7.132			15	-23199	3539
									28	-3814	1941	1.941			18	-24702	7315	7.315											30	57529	8693	8.693			21	33690	1708	1.708			22	-79216	4767	4.767			16	-46848	4767
									29	-14931	2003	2.003			19	-19290	5557	5.557											31	79380	10741	10.741			22	30964	2763	2.763		image 09	1	34509	4224	4.224			17	-63435	3015
									30	-19983	1501	1.501			20	-49399	3623	3.623											32	52001	8965	8.965			23	57265	3575	3.575			2	14036	3623	3.623			18	-50711	3113
									31	25017	2123	2.123			21	-41186	4232	4.232											33	56310	7150	7.15			24	45000	2071	2.071			3	40236	3750	3.75			19	-97595	3274
									32	-2490	2992	2.992																	34	49086	4354	4.354			25	16504	6115	6.115			4	-66371	3807	3.807			20	-79695	2361
									33	56310	1901	1.901						4.16											35	65854	7077	7.077			26	23199	3428	3.428			5	-24775	3274	3.274			21	-49399	3940
									34	-10620	2138	2.138																	36	50194	6862	6.862			27	26565	1965	1.965			6	26565	3015	3.015
									35	-4086	1766	1.766																	37	55008	5448	5.448			28	48814	2287	2.287			7	-2862	4403	4.403
									36	21801	1501	1.501																	38	34216	6742	6.742			29	41634	2700	2.7			8	63435	2361	2.361
									37	2862	2642	2.642																	39	62447	5633	5.633			30	-45000	4142	4.142			9	53130	4393	4.393
									38	-10305	1417	1.417																	40	37569	7089	7.089			31	40601	1875	1.875			10	30256	3015	3.015
									39	51340	0.879	0.879																	41	36469	6268	6.268			32	22479	6961	6.961			11	20225	4354	4.354
									40	21801	2123	2.123																	42	73496	6115	6.115			33	13241	3907	3.907			12	48814	2287	2.287
									41	33690	1901	1.901																	43	68499	7886	7.886			34	53130	2112	2.112			13	75964	2700	2.7
									42	40914	2612	2.612																	44	70017	7782	7.782			35	41186	2287	2.287			14	-59036	3818	3.818
									43	8130	0.896	0.896																	45	63435	5894	5.894			36	-135000	2071	2.071			15	14036	3623	3.623
																													46	59534	8538	8.538			37	26565	1965	1.965			16	7125	3563	3.563
												2.33886																	47	66801	6691	6.691			38	41634	2700	2.7			17	10305	4767	4.767
																													48	61260	7737	7.737			39	32005	2112	2.112			18	18970	7409	7.409
																													49	29745	8791	8.791			40	-69444	1852	1.852			19	1975	6450	6.45
																																		image 11	1	-5194	2361	2.361			20	-36027	2929	2.929
																																7.34919			2	22380	4079	4.079			21	-29745	3670	3.67
																																			3	20556	3807	3.807			22	8973	4142	4.142
																																			4	16390	3983	3.983			23	-46848	4767	4.767
																																			5	26565	2619	2.619			24	-67380	2884	2.884
																																			6	36870	3339	3.339			25	55008	2763	2.763
																																			7	41186	2287	2.287			26	-64654	4584	4.584
																																			8	30256	3015	3.015			27	19440	3983	3.983
																																			9	21801	2230	2.23			28	2862	4403	4.403
																																			10	36027	2929	2.929			29	18435	2778	2.778
																																			11	50194	3339	3.339			30	98130	3235	3.235
																																			12	15945	3339	3.339			31	-21251	4079	4.079
																																			13	-84806	2361	2.361			32	-65772	4848	4.848
																																			14	0.000	3514	3.514			33	-25346	4584	4.584
																																			15	15255	2415	2.415
																																			16	-53746	3983	3.983						5.544
																																			17	-74745	2415	2.415
																																			18	19654	3428	3.428
																																			19	0.000	2636	2.636
																																			20	34992	2519	2.519
																																			21	0.000	2050	2.05
																																			22	10784	4767	4.767
																																			23	0.000	3221	3.221
																																			24	19654	3428	3.428
																																			25	31608	3415	3.415
																																			26	21801	3428	3.428
																																			27	45000	2485	2.485
																																			28	12529	2132	2.132
																																			29	57265	3818	3.818
																																			30	26565	2884	2.884
																																			31	21801	2502	2.502
																																			32	48814	4767	4.767
																																			33	-36870	2287	2.287
																																			34	-8130	4722	4.722
																																			35	54782	4631	4.631
																																			36	56310	3168	3.168
																																			37	-53130	4393	4.393
																																			38	14931	3339	3.339
																																						3.73233
[truncated: 17 more columns]

## Sheet: Figure3
			Second analogue (IdU) fiber length
		Exp 1	IdU track length													Exp2	IdU track length													Exp 3	IdU track length
		2h HU (10mM)						2h HU (10mM) + 30' B02 (25uM)								2h HU (10mM)						2h HU (10mM) + 30' B02 (25uM)								2h HU (10mM)						2h HU (10mM) + 30' B02 (25uM)
			Label	Angle	Length	Length um			Label	Angle	Length	Length um					Label	Angle	Length	Length um			Label	Angle	Length	Length um					Label	Angle	Length	Length um			Label	Angle	Length	Length um
		image 01	1	0.000	9664	9.664		image 01	1	-73811	7181	7.181				image 01	1	-21161	7233	7.233		image 01	1	-18435	3428	3.428				image 01	1	-51340	11251	11.251		image 01	1	-80538	6837	6.837
			2	-3814	13208	13.208			2	-85030	5013	5.013					2	0.000	4393	4.393			2	-45000	3313	3.313					2	-80134	5056	5.056			2	-32619	6418	6.418
			3	-6170	8247	8.247			3	54782	4631	4.631					3	-7853	6503	6.503			3	-28610	2619	2.619					3	-91975	6450	6.45			3	-30466	4324	4.324
			4	-11094	11316	11.316			4	51340	7089	7.089					4	-5440	4722	4.722			4	-67380	2884	2.884					4	-25942	9041	9.041			4	20556	5656	5.656
			5	-9462	5344	5.344			5	36158	6912	6.912					5	0.000	3221	3.221			5	-50711	3113	3.113					5	-23356	10498	10.498			5	-58241	5526	5.526
			6	-20556	7507	7.507			6	25866	8121	8.121					6	-5711	4432	4.432			6	-40601	2071	2.071					6	-31891	11704	11.704			6	-14621	5190	5.19
			7	-25201	8386	8.386			7	23806	7999	7.999					7	-10713	8330	8.33			7	-54462	3818	3.818					7	-36870	7732	7.732			7	-43363	5384	5.384
			8	-5856	8538	8.538			8	23199	5115	5.115					8	4764	5280	5.28			8	-49764	3750	3.75					8	-22620	11422	11.422			8	-63435	4848	4.848
			9	-9593	15744	15.744			9	28443	6030	6.03					9	-7943	9445	9.445			9	58392	3415	3.415					9	-29745	3670	3.67			9	-53531	6268	6.268
			10	-40101	10800	10.8			10	-63435	4848	4.848					10	-14036	6322	6.322			10	75964	2700	2.7					10	-22036	10115	10.115			10	-28811	4979	4.979
			11	-65772	4848	4.848			11	62447	5633	5.633					11	-4764	7929	7.929			11	23629	3807	3.807					11	21194	11586	11.586			11	-13392	4830	4.83
			12	-5042	7345	7.345			12	23199	5115	5.115					12	-17103	6115	6.115			12	-45000	3728	3.728					12	-79824	8618	8.618			12	0.000	11724	11.724
			13	-4764	7929	7.929			13	26565	5502	5.502					13	-17103	6115	6.115			13	-56310	3168	3.168					13	0.000	10907	10.907			13	0.000	5808	5.808
			14	63947	11005	11.005			14	-27474	6288	6.288					14	-16260	5471	5.471			14	-38660	2700	2.7					14	0.000	4980	4.98			14	0.000	6196	6.196
			15	-13570	6607	6.607			15	14036	3623	3.623					15	-9211	8283	8.283			15	-61699	3274	3.274					15	0.000	10646	10.646			15	0.000	5557	5.557
			16	-16390	3983	3.983			16	-10620	10741	10.741					16	-16699	4546	4.546			16	-84289	2361	2.361					16	0.000	10402	10.402			16	-61821	6943	6.943
			17	-3691	6742	6.742			17	-6340	5886	5.886					17	-7853	6503	6.503			17	-26565	1310	1.31				image 02	1	-35707	8613	8.613			17	77735	5115	5.115
		image 02	1	-2862	13192	13.192			18	11976	7467	7.467				image 02	18	-72646	3704	3.704			18	0.000	3514	3.514					2	-30141	7886	7.886			18	-40365	5813	5.813
			2	-1637	7620	7.62			19	4574	5595	5.595					19	-72181	6483	6.483			19	-80538	2652	2.652					3	-36656	11715	11.715			19	-41634	5181	5.181
			3	-5356	7053	7.053			20	6911	7374	7.374					20	-60642	4069	4.069			20	-45000	2071	2.071					4	-16390	7967	7.967			20	-78111	4193	4.193
			4	-39369	11024	11.024			21	-6116	6178	6.178					21	-57724	4874	4.874			21	-63435	2619	2.619					5	-18886	8707	8.707			21	-65772	4848	4.848
			5	-21801	6038	6.038			22	21251	4354	4.354					22	-63435	1965	1.965			22	29055	2361	2.361					6	-23199	8268	8.268			22	-77905	6261	6.261
			6	-30530	9845	9.845		image 02	1	4899	7637	7.637					23	-56310	4631	4.631			23	-85236	2652	2.652					7	-41532	10166	10.166			23	-11310	4480	4.48
			7	14826	15414	15.414			2	-4764	2652	2.652					24	-56889	5930	5.93			24	-38660	1464	1.464					8	-21038	12237	12.237			24	-22834	4461	4.461
			8	4764	10580	10.58			3	-3434	10852	10.852					25	-66038	2230	2.23			25	-51340	2700	2.7					9	-17745	5835	5.835			25	-8973	4142	4.142
			9	25301	13234	13.234			4	12095	2987	2.987					26	-67380	5656	5.656			26	19654	3154	3.154					10	-25942	8874	8.874			26	-39560	6450	6.45
			10	29358	4069	4.069			5	-19290	4631	4.631					27	-66801	1577	1.577			27	-36870	2287	2.287					11	-14744	4264	4.264			27	-46848	4767	4.767
			11	-77005	8737	8.737			6	-9728	7754	7.754					28	-41987	3113	3.113			28	-45000	2485	2.485					12	-36327	9431	9.431			28	27897	8648	8.648
			12	-32619	6581	6.581			7	-28072	3670	3.67					29	-59036	5123	5.123			29	-56310	0.828	0.828					13	-36254	7967	7.967			29	-49399	3940	3.94
			13	0.000	12886	12.886			8	-3180	4111	4.111					30	-51340	4162	4.162			30	-51340	1464	1.464					14	-25463	10350	10.35			30	2490	4987	4.987
			14	-20925	8158	8.158			9	-10305	4767	4.767					31	-69146	5004	5.004			31	-45000	1657	1.657					15	-36193	11305	11.305			31	63435	4584	4.584
			15	-91548	8205	8.205			10	-5440	4695	4.695					32	-72553	7967	7.967			32	-19983	2477	2.477					16	-40101	10800	10.8			32	4399	2943	2.943
			16	-12200	8386	8.386			11	0.000	6736	6.736					33	-52125	2519	2.519			33	-56310	3168	3.168					17	-40815	6450	6.45		image 02	1	17354	3704	3.704
			17	8616	14786	14.786			12	12381	9307	9.307					34	-53130	3339	3.339			34	-50194	3339	3.339					18	-19855	8432	8.432			2	8130	3274	3.274
		image 03	1	-29745	7083	7.083			13	29745	7083	7.083					35	-59744	3015	3.015			35	-37875	2519	2.519					19	-33690	6986	6.986			3	-14036	6322	6.322
			2	-1219	10254	10.254			14	-30141	7737	7.737					36	-63435	3539	3.539			36	-36870	2287	2.287					20	0.000	9746	9.746			4	-18825	10187	10.187
			3	25710	13234	13.234			15	49399	6226	6.226					37	-45000	2071	2.071			37	-59036	2763	2.763					21	-32969	9748	9.748			5	0.000	3807	3.807
			4	-16060	15206	15.206			16	10784	4767	4.767					38	-45000	2485	2.485			38	-90000	1757	1.757					22	-28179	6943	6.943			6	0.000	4686	4.686
			5	-5194	9704	9.704			17	-3180	4111	4.111					39	-72897	3058	3.058			39	-41186	2287	2.287					23	-20556	11209	11.209			7	0.000	8786	8.786
			6	-22479	6961	6.961			18	-2291	5572	5.572					40	-83660	4111	4.111		image 02	1	-45	1243	1.243					24	-25974	9431	9.431			8	-24775	3154	3.154
			7	-33690	6336	6.336		image 03	1	-72255	5835	5.835					41	-65772	4848	4.848			2	-90	0.293	0.293					25	-13325	8453	8.453			9	63435	4324	4.324
			8	-43727	6837	6.837			2	-81870	6213	6.213					42	-58671	5776	5.776			3	-23199	1577	1.577					26	-25821	7467	7.467			10	-99462	5344	5.344
			9	14621	10300	10.3			3	-51953	6268	6.268					43	-71565	6206	6.206			4	-55305	3575	3.575					27	-27699	9957	9.957			11	-92386	5280	5.28
			10	56310	6336	6.336			4	-60255	5376	5.376					44	-53130	4393	4.393			5	0.000	2343	2.343					28	-7853	6503	6.503			12	41424	4987	4.987
			11	-24102	9307	9.307			5	-90000	2050	2.05					45	-40601	4162	4.162			6	0.000	1171	1.171					29	-7352	6793	6.793			13	87614	5280	5.28
			12	51340	2700	2.7			6	2291	5572	5.572					46	-55491	4224	4.224			7	-36870	2112	2.112					30	-29358	7994	7.994			14	15945	3058	3.058
			13	22109	7614	7.614			7	-66801	6691	6.691				image 03	1	-24228	4848	4.848			8	-56310	0.828	0.828					31	-21801	9463	9.463			15	0.000	4979	4.979
			14	11889	8673	8.673			8	1432	8791	8.791					2	-41424	4987	4.987			9	51340	1464	1.464					32	-16314	9454	9.454			16	-6009	4111	4.111
			15	-6710	3852	3.852			9	-9462	5344	5.344					3	-77735	5115	5.115			10	-51340	1464	1.464					33	-17418	11670	11.67			17	27759	4584	4.584
			16	0.000	7614	7.614			10	33690	6336	6.336					4	-43152	4767	4.767			11	-81870	1493	1.493					34	-7595	6503	6.503			18	-6340	4111	4.111
		image 04	1	-53842	6912	6.912			11	-70710	4631	4.631					5	-45000	3728	3.728			12	-45000	1243	1.243					35	-30763	10648	10.648			19	-10620	3563	3.563
			2	-41186	7053	7.053			12	-51072	7275	7.275					6	-12265	5115	5.115			13	-17103	3058	3.058					36	-27300	7598	7.598			20	-8973	4142	4.142
			3	-39806	8737	8.737			13	-88025	6450	6.45					7	-21251	4079	4.079			14	-90000	1464	1.464					37	-36870	7732	7.732			21	-15945	4909	4.909
			4	-23962	2230	2.23			14	24444	2619	2.619					8	-10620	3563	3.563			15	0.000	1464	1.464					38	-33275	8447	8.447			22	0.000	4852	4.852
			5	-32869	16981	16.981			15	28072	3670	3.67					9	-43363	5595	5.595			16	-11310	1208	1.208					39	-43210	9949	9.949		image 03	1	-45	5384	5.384
			6	-109440	8058	8.058			16	-23199	6691	6.691					10	-20556	3704	3.704			17	-90000	2050	2.05					40	-25201	8386	8.386			2	-39094	4575	4.575
			7	-79875	6261	6.261			17	-34509	4224	4.224					11	-25346	4584	4.584			18	26565	1965	1.965					41	-39401	7913	7.913			3	-34992	5280	5.28
			8	-88603	9083	9.083			18	-50528	4803	4.803					12	-21371	5384	5.384			19	-30964	1310	1.31					42	-34509	8613	8.613			4	62447	5633	5.633
			9	-86864	16131	16.131			19	-31827	7484	7.484					13	-8973	4142	4.142			20	-18435	1208	1.208					43	-31701	8941	8.941			5	-30964	6430	6.43
			10	-22620	5769	5.769			20	-16699	9173	9.173					14	-68962	3154	3.154			21	0.000	1171	1.171					44	-34624	11133	11.133			6	-32905	4470	4.47
			11	-75379	5115	5.115			21	-24775	6423	6.423					15	-56310	5526	5.526			22	0.000	1464	1.464				image 03	1	-50194	13724	13.724			7	53746	3983	3.983
			12	-19983	5004	5.004			22	-27300	7598	7.598					16	-58392	3415	3.415			23	-14036	0.926	0.926					2	-9462	10688	10.688			8	23962	6423	6.423
			13	-77619	9307	9.307			23	-73740	5471	5.471					17	-22380	4079	4.079			24	-101310	1208	1.208					3	-15945	6396	6.396			9	-37304	5857	5.857
			14	-39685	13312	13.312			24	-72897	5835	5.835				image 04	1	38660	4162	4.162			25	-71565	2132	2.132					4	2545	9975	9.975			10	-36384	5214	5.214
			15	-65772	9695	9.695			25	-80218	6549	6.549					2	32276	4874	4.874			26	-56310	1708	1.708					5	0.000	8200	8.2			11	-33690	3818	3.818
			16	-34902	11373	11.373			26	-83157	5595	5.595					3	35218	4631	4.631			27	-26565	0.926	0.926					6	-3900	9682	9.682			12	-23499	5502	5.502
			17	87614	5280	5.28			27	-79695	4767	4.767					4	28610	5633	5.633			28	11310	1208	1.208					7	0.000	8493	8.493			13	-23629	3807	3.807
			18	-44454	16361	16.361			28	-80910	5633	5.633					5	-73740	5471	5.471		image 03	1	-15945	1493	1.493					8	60255	7083	7.083			14	-45000	3728	3.728
			19	-41055	8926	8.926			29	-70560	4079	4.079					6	17241	6761	6.761			2	-18435	1310	1.31					9	-14826	15489	15.489			15	-53973	2929	2.929
			20	-45000	7455	7.455			30	-73301	7041	7.041					7	20556	5656	5.656			3	0.000	1171	1.171					10	-16557	8528	8.528			16	-63435	1965	1.965
			21	-36870	4393	4.393			31	-66038	6423	6.423					8	20772	6856	6.856			4	0.000	0.586	0.586					11	11310	8960	8.96			17	39806	3527	3.527
			22	-62241	4584	4.584			32	-68552	6581	6.581					9	22380	4079	4.079			5	-53130	1056	1.056					12	-20283	10660	10.66			18	-28072	3670	3.67
			23	-21801	2230	2.23			33	-67380	5656	5.656					10	7125	5304	5.304			6	-14036	0.926	0.926					13	21801	9463	9.463			19	-12804	4830	4.83
			24	-26565	5894	5.894			34	-53616	5039	5.039					11	30256	3015	3.015			7	0.000	1171	1.171					14	5440	9121	9.121			20	-39289	3113	3.113
			25	-24146	7077	7.077			35	-29745	5376	5.376					12	0.000	5857	5.857			8	14036	1781	1.781					15	-45000	3728	3.728			21	-46848	4767	4.767
			26	-61928	3670	3.67			36	-27897	4324	4.324					13	0.000	5272	5.272			9	18435	0.655	0.655					16	-56725	8447	8.447			22	-61260	7737	7.737
			27	-38480	10840	10.84			37	60255	5376	5.376					14	-2386	5280	5.28			10	-45000	1243	1.243					17	4399	11455	11.455			23	-62241	4584	4.584
		image 05	1	-12995	5973	5.973			38	-26565	4584	4.584					15	-23749	6038	6.038			11	-36870	3339	3.339				image 04	1	-55176	6094	6.094			24	-71030	7409	7.409
			2	2203	5865	5.865			39	-74745	7603	7.603					16	4086	6157	6.157			12	53130	1056	1.056					2	-53471	7322	7.322			25	-64654	4584	4.584
			3	0.000	6150	6.15			40	48013	5813	5.813					17	-14036	1852	1.852			13	26565	1965	1.965					3	-94086	12332	12.332			26	-50194	3339	3.339
			4	15781	10379	10.379		image 04	1	-6340	5886	5.886				image 05	1	17103	6115	6.115			14	74055	1493	1.493					4	-41634	10580	10.58			27	-8973	4142	4.142
			5	32905	9098	9.098			2	12265	5115	5.115					2	14534	6038	6.038			15	14036	1781	1.781					5	-21038	9083	9.083			28	-34287	5686	5.686
			6	6710	11225	11.225			3	0.000	4393	4.393					3	-3270	7637	7.637			16	0.000	1757	1.757					6	-79992	7704	7.704			29	-23962	4461	4.461
			7	1169	10840	10.84			4	12339	7180	7.18					4	0.000	2929	2.929			17	0.000	1757	1.757					7	-90000	7907	7.907			30	-50711	6450	6.45
			8	5711	6761	6.761			5	-18435	4909	4.909					5	12529	5973	5.973			18	-23199	1577	1.577					8	81870	12425	12.425			31	-36469	6268	6.268
			9	-56310	6336	6.336			6	3180	7913	7.913					6	1397	9083	9.083			19	-23962	2230	2.23					9	75964	15414	15.414			32	-19440	4079	4.079
			10	-46637	5595	5.595			7	-7431	5013	5.013					7	20556	5656	5.656			20	-21801	2502	2.502					10	-4635	8221	8.221		image 04	1	-71565	4354	4.354
			11	24341	9962	9.962			8	33111	5930	5.93					8	-26565	2884	2.884			21	-15945	1577	1.577					11	73610	7886	7.886			2	-61699	6685	6.685
			12	0.000	7322	7.322			9	34695	6912	6.912					9	18435	6206	6.206			22	29745	1708	1.708					12	73009	8247	8.247			3	-76759	3907	3.907
			13	5711	4432	4.432			10	26565	5502	5.502					10	-1848	6742	6.742		image 04	1	-2291	5572	5.572					13	83884	6178	6.178			4	-81027	4142	4.142
			14	-13496	5686	5.686			11	29745	3415	3.415					11	23962	6423	6.423			2	-7431	5013	5.013					14	48652	7467	7.467			5	-73496	6115	6.115
			15	6009	8247	8.247			12	18435	6206	6.206					12	-4399	2943	2.943			3	-14036	5471	5.471					15	19654	6483	6.483			6	-69146	5004	5.004
			16	8746	8618	8.618			13	10125	6261	6.261					13	9462	2652	2.652			4	-9866	5056	5.056					16	-87274	4695	4.695			7	-88091	6450	6.45
			17	0.000	4393	4.393			14	39472	4987	4.987					14	0.000	2050	2.05			5	42510	3527	3.527					17	-88493	8498	8.498			8	-14621	5115	5.115
			18	23385	8922	8.922			15	13392	4830	4.83					15	16699	2415	2.415			6	-15524	4264	4.264					18	63435	9431	9.431			9	-2490	4987	4.987
			19	19747	8984	8.984			16	0.000	7907	7.907					16	0.000	10543	10.543			7	-8746	2943	2.943					19	0.000	8269	8.269			10	42709	3940	3.94
			20	11592	8673	8.673			17	26565	5894	5.894					17	17745	5835	5.835			8	-7595	3235	3.235					20	0.000	7688	7.688			11	25201	4193	4.193
			21	0.000	12886	12.886			18	16928	5190	5.19					18	17526	4264	4.264			9	60255	1708	1.708					21	-37999	8965	8.965			12	-45000	3728	3.728
			22	-19440	8058	8.058		image 05	1	47490	7251	7.251					19	23962	6423	6.423			10	12529	2132	2.132				image 05	1	13536	12075	12.075			13	-59036	2763	2.763
			23	1273	9962	9.962			2	6582	5886	5.886				image 06	1	-76608	4830	4.83			11	68199	2230	2.23					2	-36674	12769	12.769			14	10620	3563	3.563
			24	-12995	5973	5.973			3	-3814	9975	9.975					2	-57995	4224	4.224			12	-53130	3339	3.339					3	63435	7858	7.858			15	-72255	5835	5.835
		image 06	1	-1432	8791	8.791			4	-9090	5633	5.633					3	-48180	5595	5.595			13	57995	2112	2.112					4	63435	8252	8.252			16	29745	3670	3.67
			2	0.000	7322	7.322			5	-25641	6157	6.157					4	60642	4069	4.069			14	19983	2502	2.502					5	80311	9196	9.196			17	-49086	4354	4.354
			3	36870	6503	6.503			6	0.000	3514	3.514					5	101889	4193	4.193			15	47490	3527	3.527					6	-85515	11163	11.163			18	-55491	4224	4.224
			4	-24075	11270	11.27			7	1975	6450	6.45					6	-79216	4767	4.767			16	63435	3929	3.929					7	-2203	11437	11.437			19	-50528	4987	4.987
			5	0.000	5272	5.272			8	-48814	2287	2.287					7	-71565	2778	2.778			17	0.000	4686	4.686					8	-92203	11437	11.437			20	50528	4803	4.803
			6	-3270	7637	7.637			9	-14931	10300	10.3					8	-66038	2230	2.23			18	32005	4224	4.224					9	-49086	8926	8.926			21	58392	3415	3.415
			7	-23356	10498	10.498			10	14036	5471	5.471					9	-70017	2502	2.502			19	-26565	2884	2.884					10	0.000	14513	14.513			22	10620	3563	3.563
			8	-4086	12332	12.332			11	-8746	5923	5.923					10	-20225	4354	4.354			20	-18435	4909	4.909					11	-95102	12356	12.356			23	18435	4909	4.909
			9	7815	11225	11.225			12	0.000	5564	5.564					11	-58392	6581	6.581			21	0.000	2050	2.05					12	38290	5214	5.214			24	82875	3563	3.563
			10	-23749	6038	6.038			13	-14349	9660	9.66					12	-75964	4546	4.546			22	0.000	1757	1.757					13	-93366	3818	3.818			25	57995	4224	4.224
			11	12995	5973	5.973			14	50389	8325	8.325					13	-53746	3983	3.983			23	0.000	3514	3.514					14	-88668	9376	9.376			26	36870	4393	4.393
			12	7125	8864	8.864			15	-15945	6396	6.396					14	-47726	3113	3.113			24	28072	3670	3.67					15	-48366	5400	5.4			27	21501	7886	7.886
			13	-32735	7233	7.233		image 06	1	18435	3983	3.983					15	-72474	4264	4.264			25	-8130	1493	1.493					16	-66801	5115	5.115			28	-82875	7083	7.083
			14	14534	6038	6.038			2	16928	5190	5.19					16	-75964	4546	4.546			26	-17103	3058	3.058					17	14036	5400	5.4			29	0.000	9253	9.253
			15	1507	8498	8.498			3	57095	4470	4.47					17	-90000	1171	1.171			27	71565	2778	2.778					18	-72408	9539	9.539		image 05	1	-70560	7782	7.782
			16	6116	6178	6.178			4	-57848	8941	8.941					18	-50194	3339	3.339			28	-36870	3339	3.339					19	-60945	6685	6.685			2	-61390	2619	2.619
			17	63997	10086	10.086			5	14036	7245	7.245					19	-75256	4264	4.264			29	-41186	2287	2.287					20	-47291	3940	3.94			3	-53130	4393	4.393
			18	29932	8391	8.391			6	-9462	9485	9.485					20	-56310	3168	3.168			30	-48366	2700	2.7					21	-53973	2929	2.929			4	-53130	4393	4.393
			19	0.000	5564	5.564			7	18435	5557	5.557					21	-36870	3339	3.339			31	-17103	3058	3.058					22	61189	4979	4.979			5	-55491	4224	4.224
			20	-76866	6607	6.607			8	40601	3940	3.94					22	-97431	5013	5.013			32	-22620	2884	2.884				image 06	1	-26565	13360	13.36			6	-56976	5280	5.28
			21	-7125	7083	7.083			9	46469	6009	6.009				image 07	1	52125	4803	4.803			33	-14931	3339	3.339					2	-41987	11820	11.82			7	-67166	4461	4.461
			22	26565	7858	7.858			10	29358	4069	4.069					2	57995	4069	4.069			34	11768	5400	5.4					3	18886	8707	8.707			8	-68199	4731	4.731
			23	-10620	7126	7.126			11	63435	6812	6.812					3	16928	5190	5.19			35	8746	2943	2.943					4	18435	5557	5.557			9	-60524	5776	5.776
			24	-39289	6038	6.038			12	33690	4631	4.631					4	76759	3907	3.907		image 05	1	-15642	5754	5.754					5	27255	8252	8.252			10	-48576	4987	4.987
			25	-9462	3852	3.852			13	63435	5894	5.894					5	6009	4142	4.142			2	-15422	6678	6.678					6	0.000	11136	11.136			11	-56310	4874	4.874
			26	-2291	10852	10.852			14	48814	4575	4.575					6	-51340	2929	2.929			3	-19290	4631	4.631					7	0.000	16111	16.111			12	-48814	4767	4.767
		image 07	1	73740	5471	5.471			15	-63435	4584	4.584					7	-18435	3428	3.428			4	4399	5595	5.595					8	-36529	7322	7.322			13	-58392	3415	3.415
			2	52696	5857	5.857			16	40815	6450	6.45					8	-48366	2700	2.7			5	2386	5280	5.28					9	-19747	8984	8.984			14	-70017	2502	2.502
			3	55008	5448	5.448			17	12804	4830	4.83					9	92726	4695	4.695			6	-16390	3983	3.983					10	-15945	9454	9.454			15	-62526	6288	6.288
			4	-63435	5239	5.239			18	7496	8573	8.573					10	79114	5686	5.686			7	-14931	3339	3.339					11	-12265	10453	10.453			16	-66501	5502	5.502
			5	73496	6115	6.115			19	84644	7053	7.053					11	17103	5835	5.835			8	24444	2619	2.619					12	-103325	8737	8.737			17	-58241	5526	5.526
			6	61557	6030	6.03			20	-12265	5115	5.115					12	16928	5190	5.19			9	32905	4470	4.47					13	-55305	3575	3.575			18	-71565	6761	6.761
			7	77905	6322	6.322			21	25201	8121	8.121					13	75069	3339	3.339			10	-5711	2071	2.071					14	0.000	10836	10.836			19	-67620	4079	4.079
			8	68749	4354	4.354			22	-11310	4480	4.48					14	-71565	2778	2.778			11	-14931	3339	3.339					15	0.000	10250	10.25			20	-45000	3728	3.728
			9	-90000	7322	7.322			23	-19290	4631	4.631					15	-17526	4354	4.354			12	0.000	2636	2.636					16	40601	8100	8.1			21	-65556	5384	5.384
			10	-37694	6038	6.038			24	5440	9121	9.121					16	-37405	4803	4.803			13	-26565	1965	1.965					17	-46736	10363	10.363			22	-79216	4767	4.767
			11	-41878	8707	8.707			25	-6340	5886	5.886					17	-21448	6581	6.581			14	5194	2361	2.361					18	97352	6793	6.793			23	-64440	5502	5.502
			12	-64654	4584	4.584			26	-19983	5280	5.28				image 08	1	-41634	5181	5.181			15	-19440	3983	3.983					19	16699	9173	9.173			24	-57995	6178	6.178
			13	29476	5776	5.776			27	15945	6396	6.396					2	-41634	5400	5.4			16	-12529	4193	4.193					20	-16113	10379	10.379			25	-51633	6678	6.678
			14	32276	4874	4.874			28	9689	9196	9.196					3	-58570	4722	4.722			17	-14744	4264	4.264					21	13241	3907	3.907			26	-69444	5656	5.656
			15	49399	8100	8.1			29	-1507	8498	8.498					4	8130	2987	2.987			18	7595	3235	3.235					22	5194	4722	4.722			27	-56310	6336	6.336
			16	15945	6396	6.396			30	-25017	3539	3.539					5	50711	3113	3.113			19	0.000	4100	4.1					23	73610	11586	11.586			28	-63435	3539	3.539
			17	17103	11950	11.95			31	-2726	4695	4.695					6	-32471	5776	5.776			20	-22620	2884	2.884					24	77125	7815	7.815			29	-42510	3527	3.527
			18	78959	9247	9.247			32	41634	7880	7.88					7	-53130	4393	4.393			21	-36027	2929	2.929					25	74476	8169	8.169			30	-78111	4193	4.193
			19	74745	10017	10.017			33	31608	6581	6.581					8	-67380	2884	2.884			22	0.000	3514	3.514					26	22620	8538	8.538			31	-68199	4731	4.731
			20	68429	10115	10.115			34	59036	3818	3.818					9	-59859	7886	7.886			23	0.000	1757	1.757					27	14931	10300	10.3			32	-62241	4722	4.722
			21	-66644	10498	10.498			35	75069	3339	3.339					10	-46736	5181	5.181			24	-14036	2700	2.7					28	-28301	3274	3.274			33	-63435	4848	4.848
			22	19179	5280	5.28			36	-40601	4162	4.162					11	-41424	4987	4.987		image 07	25	53973	5857	5.857					29	27474	6288	6.288			34	-63435	5502	5.502
			23	81870	6213	6.213			37	57995	4069	4.069					12	-15945	4909	4.909			26	36027	5857	5.857					30	71565	2778	2.778			35	-49399	4162	4.162
		image 08	1	73740	5471	5.471			38	29476	5776	5.776					13	-48814	4767	4.767			27	0.000	5564	5.564					31	-13241	3907	3.907			36	-64654	4584	4.584
			2	52696	5857	5.857			39	29358	4069	4.069					14	81027	4142	4.142			28	28072	3670	3.67					32	-87797	5865	5.865			37	-43452	5595	5.595
			3	55008	5448	5.448			40	-12804	5115	5.115					15	-26565	3929	3.929			29	53130	2287	2.287					33	-21038	3154	3.154			38	-72897	5835	5.835
			4	-63435	5239	5.239			41	16557	8528	8.528					16	-61390	5376	5.376			30	48814	4767	4.767					34	-32471	11455	11.455			39	-56976	5280	5.28
			5	73496	6115	6.115			42	18435	8984	8.984					17	-60255	5376	5.376			31	36870	5448	5.448					35	-12381	9307	9.307			40	-48814	4575	4.575
			6	61557	6030	6.03			43	0.000	3514	3.514					18	-42709	3940	3.94			32	61390	5376	5.376					36	-97696	8283	8.283			41	-65376	5769	5.769
			7	77905	6322	6.322			44	30964	8941	8.941				image 09	1	11634	7754	7.754			33	37875	5039	5.039				image 08	1	-88568	8791	8.791			42	-64231	7077	7.077
			8	68749	4354	4.354			45	35676	10486	10.486					2	-10305	4767	4.767			34	53130	4393	4.393					2	40314	9562	9.562			43	-66501	5384	5.384
			9	-90000	7322	7.322			46	18435	9633	9.633					3	-6340	7956	7.956			35	38660	1464	1.464					3	56659	9910	9.91			44	-55491	4224	4.224
			10	-37694	6038	6.038			47	36870	8786	8.786					4	0.000	2343	2.343			36	-14036	2700	2.7					4	53973	2929	2.929			45	-59421	5526	5.526
			11	-41878	8707	8.707			48	95528	6761	6.761					5	-10125	6261	6.261			37	17103	3058	3.058					5	55008	5448	5.448			46	-60945	4324	4.324
			12	-64654	4584	4.584			49	71565	6206	6.206					6	-10491	5973	5.973			38	39806	3339	3.339					6	57529	5930	5.93			47	-55620	5039	5.039
			13	29476	5776	5.776			50	68199	5930	5.93					7	0.000	7322	7.322			39	22249	5115	5.115					7	19290	4631	4.631			48	-50194	4987	4.987
			14	32276	4874	4.874			51	-8842	10064	10.064					8	-1736	7327	7.327			40	32276	4874	4.874					8	53130	4393	4.393			49	-62700	7598	7.598
			15	49399	8100	8.1			52	-9019	13963	13.963					9	-20854	5004	5.004			41	45000	4970	4.97					9	39806	6862	6.862		image 06	1	49764	3750	3.75
			16	15945	6396	6.396			53	17354	3802	3.802					10	-19026	6856	6.856			42	56310	3168	3.168					10	-74932	6038	6.038			2	-63435	3929	3.929
			17	17103	11950	11.95			54	-31430	4722	4.722					11	-17969	8613	8.613			43	18435	4264	4.264					11	66615	8922	8.922			3	-53746	3983	3.983
			18	78959	9247	9.247			55	84289	4403	4.403					12	8427	5923	5.923			44	39289	3113	3.113					12	-88668	9376	9.376			4	38290	5214	5.214
			19	74745	10017	10.017			56	0.000	3807	3.807					13	-11889	12866	12.866			45	32905	4470	4.47					13	35942	10895	10.895			5	25463	5115	5.115
			20	68429	10115	10.115			57	4764	5280	5.28					14	-7125	7083	7.083			46	78232	5400	5.4					14	60255	7083	7.083			6	29358	4069	4.069
			21	-66644	10498	10.498			58	-2726	4695	4.695					15	-25201	8386	8.386			47	83418	5886	5.886					15	-72897	5835	5.835			7	20556	3704	3.704
			22	19179	5280	5.28		image 07	1	40101	5400	5.4					16	-30964	2619	2.619			48	65376	5769	5.769					16	53130	3339	3.339			8	-55491	4224	4.224
			23	81870	6213	6.213			2	67891	7614	7.614				image 10	1	2121	5865	5.865			49	90000	3221	3.221					17	-2203	5865	5.865			9	-21161	7233	7.233
			24	-45000	7455	7.455			3	-1548	8205	8.205					2	-22751	7345	7.345			50	67891	7614	7.614					18	-30069	4722	4.722			10	-8531	4432	4.432
			25	-40764	8513	8.513			4	2862	8791	8.791					3	-16928	5190	5.19			51	59421	5776	5.776					19	50826	7687	7.687			11	-36254	3983	3.983
			26	-30033	16274	16.274			5	32829	8042	8.042					4	-9462	5344	5.344			52	59534	4324	4.324					20	61783	10217	10.217			12	-53130	5448	5.448
			27	-13241	15344	15.344			6	11310	7754	7.754					5	-19654	6483	6.483			53	60018	6685	6.685					21	29476	5776	5.776			13	-53616	5039	5.039
			28	-34509	4224	4.224			7	-4764	5304	5.304					6	-22479	6961	6.961			54	69775	4354	4.354					22	20854	5004	5.004			14	-61189	4979	4.979
			29	-52001	8965	8.965			8	53130	3339	3.339					7	19983	7782	7.782			55	66038	4461	4.461				image 10	1	-17103	8893	8.893			15	-52125	4987	4.987
			30	-13841	15698	15.698			9	17354	3704	3.704					8	-7765	5013	5.013			56	72759	6761	6.761					2	4399	5572	5.572			16	-45000	4970	4.97
			31	-55840	7392	7.392			10	-19983	7782	7.782					9	-8130	6213	6.213			57	58241	5526	5.526					3	-17969	8613	8.613			17	-69444	5656	5.656
			32	-33690	2519	2.519			11	-3240	11729	11.729					10	-2726	4695	4.695			58	39094	4575	4.575					4	-4236	5865	5.865			18	-56689	9098	9.098
			33	-17745	5835	5.835			12	11310	4480	4.48					11	-2603	4987	4.987			59	52595	4803	4.803					5	-32347	7886	7.886			19	-75964	4546	4.546
			34	71030	7409	7.409			13	9039	9775	9.775					12	-27646	5239	5.239			60	54462	7558	7.558					6	17819	6483	6.483			20	-73301	4546	4.546
			35	101310	5686	5.686			14	-6911	7374	7.374					13	11768	5400	5.4			61	-121430	4470	4.47					7	-27759	9562	9.562			21	-60945	4324	4.324
			36	88603	9083	9.083			15	12200	8386	8.386					14	-8427	5923	5.923			62	48013	5813	5.813					8	0.000	10751	10.751			22	-52125	4803	4.803
			37	90895	14060	14.06			16	-8130	6213	6.213					15	-18435	4909	4.909			63	-122005	4069	4.069					9	7306	8573	8.573			23	-53130	6503	6.503
			38	-37117	10250	10.25			17	-19855	8432	8.432					16	-26565	5502	5.502			64	59744	6178	6.178					10	-9462	6837	6.837			24	-70560	4079	4.079
			39	-38660	7089	7.089			18	30964	5123	5.123					17	-26565	5894	5.894			65	63435	7858	7.858					11	28811	9957	9.957			25	-57995	6178	6.178
			40	-26565	8252	8.252			19	-31608	6831	6.831					18	0.000	5272	5.272			66	67380	8538	8.538					12	-7352	6793	6.793			26	-63435	5894	5.894
			41	-45000	10354	10.354			20	-22834	8922	8.922				image 11	1	-11889	8673	8.673			67	-42879	4354	4.354					13	0.000	15295	15.295			27	-65376	5769	5.769
			42	-43603	12846	12.846			21	29476	5776	5.776					2	-9462	6549	6.549			68	45000	2071	2.071				image 11	1	17613	14449	14.449			28	-62021	7994	7.994
			43	-35676	10486	10.486			22	-17650	5190	5.19					3	-14036	4546	4.546			69	85601	5595	5.595					2	-15945	6396	6.396			29	-66038	8653	8.653
			44	-56659	10154	10.154			23	-96710	7665	7.665					4	-12265	5115	5.115			70	41186	4767	4.767					3	88210	7035	7.035			30	-66038	6423	6.423
		image 09	1	3366	11144	11.144			24	29476	5776	5.776					5	7765	4722	4.722			71	2726	4695	4.695					4	50906	13538	13.538			31	-62103	4324	4.324
			2	24864	9962	9.962			25	10784	4767	4.767					6	-18435	6856	6.856		image 08	1	78232	5400	5.4					5	61113	7339	7.339			32	-56310	5686	5.686
			3	29055	9046	9.046			26	57381	6581	6.581					7	10620	7180	7.18			2	49399	4162	4.162					6	-55008	10725	10.725			33	-53842	7150	7.15
			4	33690	8042	8.042			27	-78111	4193	4.193					8	35134	7150	7.15			3	51843	3750	3.75					7	-20056	14637	14.637			34	-66371	3807	3.807
			5	16858	7603	7.603			28	-85601	2943	2.943					9	30964	3818	3.818			4	69146	5004	5.004					8	-51340	5626	5.626			35	-57724	4874	4.874
			6	-20410	10009	10.009			29	-84289	6470	6.47					10	27474	6288	6.288			5	48013	3113	3.113					9	1146	10840	10.84			36	-63435	4324	4.324
			7	43531	6009	6.009			30	-59534	4470	4.47					11	30256	6178	6.178			6	63435	1310	1.31					10	-13241	11437	11.437			37	-67620	4079	4.079
			8	20072	12135	12.135			31	-28443	6030	6.03					12	28301	6685	6.685			7	51340	2929	2.929					11	-14797	12149	12.149			38	-64799	4193	4.193
			9	24146	7077	7.077			32	40101	5400	5.4					13	-15945	4830	4.83			8	63435	3539	3.539					12	4086	9390	9.39			39	-69146	5004	5.004
			10	32471	8693	8.693			33	-2121	5865	5.865					14	-72759	6761	6.761			9	45000	4142	4.142					13	24146	7077	7.077			40	-53616	5039	5.039
			11	-37972	11482	11.482			34	-6710	11190	11.19					15	-22932	6308	6.308			10	70560	4079	4.079					14	0.000	12205	12.205			41	-60524	5776	5.776
			12	15709	7322	7.322			35	17103	8893	8.893					16	-24624	5769	5.769			11	61390	5633	5.633					15	0.000	11346	11.346			42	-52595	4803	4.803
			13	11041	9247	9.247			36	1507	8205	8.205					17	10008	3852	3.852			12	63435	3929	3.929					16	0.000	7168	7.168			43	-57995	4069	4.069
			14	-8427	11846	11.846			37	-13241	7815	7.815					18	-10620	7126	7.126			13	42510	3527	3.527											44	-59931	4722	4.722
			15	-66615	8922	8.922			38	51633	6678	6.678					19	-1790	7035	7.035			14	59036	5123	5.123								8.57365			45	-68629	5373	5.373
			16	0.000	7029	7.029			39	29476	5776	5.776					20	-13325	8737	8.737			15	42510	3527	3.527											46	-45000	5384	5.384
			17	15376	9093	9.093			40	-43152	4767	4.767					21	-8531	4432	4.432			16	63435	3929	3.929											47	-49635	5813	5.813
			18	13570	6607	6.607			41	21371	5384	5.384				image 12	1	10954	6893	6.893			17	24775	6157	6.157											48	-45000	4970	4.97
			19	8881	7126	7.126			42	48814	4767	4.767					2	14744	4264	4.264			18	35218	4631	4.631										image 08	1	66615	8922	8.922
			20	-25821	7467	7.467			43	48814	7053	7.053					3	-6459	11773	11.773			19	-11310	4480	4.48											2	-49185	6450	6.45
			21	51340	4162	4.162			44	77005	8737	8.737					4	-4514	8221	8.221			20	-54462	3575	3.575											3	19747	8984	8.984
			22	-21801	4731	4.731			45	-12529	5973	5.973					5	-7853	6503	6.503			21	36027	2929	2.929											4	-77735	5115	5.115
			23	14826	7603	7.603			46	25907	8513	8.513					6	12529	5973	5.973			22	26565	4848	4.848											5	-15945	4830	4.83
			24	62241	4722	4.722			47	-2045	6157	6.157					7	14534	6038	6.038			23	51340	5626	5.626											6	-8326	9196	9.196
			25	33690	4631	4.631			48	39560	6450	6.45					8	18435	5557	5.557			24	45000	3313	3.313											7	-78232	5400	5.4
			26	19093	5930	5.93			49	35838	5039	5.039					9	17879	7041	7.041			25	71565	2132	2.132											8	-33111	5930	5.93
			27	1848	6742	6.742			50	-5711	4403	4.403					10	6843	5595	5.595			26	46848	4767	4.767											9	66975	9575	9.575
			28	90000	7322	7.322			51	-11768	5400	5.4					11	0.000	5857	5.857			27	17354	3704	3.704											10	78996	8042	8.042
			29	32735	3818	3.818		image 08	1	40236	3750	3.75					12	9728	7704	7.704																	11	-30964	8941	8.941
			30	19799	5930	5.93			2	22834	4461	4.461					13	1591	7913	7.913						3.27189											12	-12529	8100	8.1
			31	62354	5239	5.239			3	10305	7415	7.415					14	46469	6009	6.009																	13	-35538	7558	7.558
		image 10	1	-13392	9593	9.593			4	14036	7245	7.245					15	4764	5304	5.304																	14	-38660	5626	5.626
			2	-18635	19820	19.82			5	21801	7233	7.233					16	17103	3058	3.058																	15	-29055	6685	6.685
			3	-14744	8737	8.737			6	59744	3015	3.015					17	6520	7665	7.665																	16	39174	7687	7.687
			4	-20726	8810	8.81			7	7853	6503	6.503																									17	-22479	6961	6.961
			5	-15945	6396	6.396			8	18435	5557	5.557								5.20994																	18	-31504	7886	7.886
			6	-0.855	14646	14.646			9	68629	5384	5.384																									19	32619	6581	6.581
			7	5856	8538	8.538			10	11768	5400	5.4																									20	-24567	8386	8.386
			8	-7970	10934	10.934			11	3900	9682	9.682																									21	-72897	5835	5.835
			9	-45000	12011	12.011			12	13134	6607	6.607																									22	-79216	4767	4.767
			10	-12381	9307	9.307			13	10125	6261	6.261																									23	18435	8984	8.984
			11	-11070	10166	10.166			14	-31608	3415	3.415																									24	-43603	6423	6.423
			12	22011	11040	11.04			15	37304	5857	5.857																									25	-5315	9413	9.413
			13	-2121	5865	5.865			16	4764	5280	5.28																									26	-15255	4830	4.83
			14	-4160	12039	12.039			17	-1219	10254	10.254																									27	-72255	5835	5.835
			15	-11004	8042	8.042			18	-8531	4432	4.432																									28	-47862	6226	6.226
			16	-18122	12597	12.597			19	26565	3929	3.929																									29	-72474	4354	4.354
			17	-30256	6178	6.178			20	15709	7322	7.322																									30	43025	8907	8.907
			18	-9638	11893	11.893			21	12095	6261	6.261																									31	-23199	5115	5.115
			19	-8130	7704	7.704			22	13392	4830	4.83																									32	-39560	6450	6.45
			20	-8531	8864	8.864			23	11004	8042	8.042
			21	-3814	6761	6.761			24	10437	8618	8.618																												5.32793
			22	3900	9682	9.682		image 10	1	20854	10009	10.009
			23	36254	8376	8.376			2	21801	4731	4.731
			24	-12907	10800	10.8			3	39094	4575	4.575
			25	15709	7322	7.322			4	36384	5039	5.039
			26	-18435	8335	8.335			5	74932	5754	5.754
			27	-48814	9340	9.34			6	11768	5400	5.4
			28	5080	9996	9.996			7	31159	10899	10.899
			29	-3468	7345	7.345			8	-49399	6038	6.038
			30	4086	6157	6.157			9	18435	6206	6.206
			31	2862	8791	8.791			10	-53746	3983	3.983
			32	-34287	5686	5.686			11	14036	7245	7.245
			33	35538	7558	7.558			12	0.000	6443	6.443
			34	-2386	10559	10.559			13	-7125	3563	3.563
		image 11	1	-51520	10840	10.84			14	0.000	5564	5.564
			2	-51147	10200	10.2			15	20772	6856	6.856
			3	-53973	5857	5.857			16	3366	3818	3.818
			4	-60524	5776	5.776			17	0.000	5272	5.272
			5	7496	8573	8.573			18	5042	7345	7.345
			6	-68962	6206	6.206			19	20854	5004	5.004
			7	17354	3704	3.704			20	-1790	7035	7.035
			8	-57381	6581	6.581			21	11634	7467	7.467
			9	-65376	5769	5.769			22	13241	3907	3.907
			10	20925	7886	7.886			23	4086	6178	6.178
			11	-33690	6336	6.336			24	-17103	5835	5.835
			12	-50906	8965	8.965			25	-23199	6691	6.691
			13	-56310	10154	10.154
			14	-40314	9562	9.562						6.15936
			15	-47911	9121	9.121
			16	-46332	13462	13.462
			17	-63435	4324	4.324
			18	-45000	6627	6.627
			19	-40972	10993	10.993
			20	-49399	8100	8.1
			21	-40914	8513	8.513
			22	-50042	10612	10.612
			23	-47203	8079	8.079
			24	-45000	7869	7.869
			25	-60642	16129	16.129
			26	25974	9431	9.431
		image 12	1	-40914	8513	8.513
			2	2437	10267	10.267
			3	41009	6640	6.64
			4	-36870	8786	8.786
			5	-45000	8283	8.283
			6	-39644	9975	9.975
			7	19093	6206	6.206
			8	-41424	10166	10.166
			9	-50194	11849	11.849
			10	-34992	7967	7.967
			11	-53471	7322	7.322
			12	-49686	9562	9.562
			13	-60255	12460	12.46
			14	1193	10547	10.547
			15	-40486	11849	11.849
			16	-45764	11597	11.597
			17	-36870	9840	9.84
			18	-43995	8907	8.907
			19	-2291	10852	10.852
			20	-20956	10934	10.934
			21	-50528	4987	4.987
			22	-50332	11849	11.849
			23	-39560	6450	6.45
			24	-51953	6450	6.45
						8.32535

## Sheet: Figure 4A
	Exp 1
			MPM2	G2-M	Ratio (MPM2/G2-M)
		2HU+R	86.5	93.9	0.92
		2HU+R (11h30' B02)	65.3	85.4	0.76
		2HU+R (12h15' B02)	57.4	86.8	0.66
	Exp 2
			MPM2	G2-M	Ratio (MPM2/G2-M)
		2h HU + 12h R	83.8	94.5	0.89
		2h HU + 12h R	48.8	93.7	0.52
		(11h30' B02)
		2h HU + 12h R	47.9	93	0.52
		(12h15' B02)
		C. nocodazole	93.6	95	0.99
		Control B02	80.2	94.8	0.85
	Exp 3
			MPM2	G2-M	Ratio (MPM2/G2-M)
		2h HU + 12h R	91.5	98.9	0.93
		2h HU + 12h R	71.5	98.7	0.72
		(11h30' B02)
		2h HU + 12h R	61.1	98.8	0.62
		(12h15' B02)
		C. nocodazole	97.7	98.6	0.99
		Control B02	86.3	98.4	0.88
		El control de Noc i B02 són de 12h
	Exp 4
			MPM2	G2-M	Ratio (MPM2/G2-M)
		2h HU + 12h R	82.5	97.8	0.84
		2h HU + 12h R	45.5	95.6	0.48
		(11h30' B02)
		2h HU + 12h R	43	97.1	0.44
		(12h15' B02)
		C. nocodazole	94.2	97.8	0.96
		Control B02	60.5	97.6	0.62
	Exp 5
			MPM2	G2-M	Ratio (MPM2/G2-M)
		2h HU + 12h R	82.7	96.8	0.85
		2h HU + 12h R	56.7	96.4	0.59
		(11h30' B02)
		2h HU + 12h R	59.5	97.7	0.61
		(12h15' B02)
		C. nocodazole	95.6	98	0.98
		Control B02	71.4	97.4	0.73
	Exp 6
			MPM2	G2-M	Ratio (MPM2/G2-M)
		2h HU + 12h R	79	97.4	0.81
		2h HU + 12h R	50.5	96.6	0.52
		(11h30' B02)
		2h HU + 12h R	44.3	96.7	0.46
		(12h15' B02)
		C. nocodazole	93.5	97.9	0.96
		Control B02	59.4	97.8	0.61

## Sheet: Figure 4B
		EdU				53BP1 (≥6 foci)				EdU + 53BP1 positives
		positive				positive				positive
		Exp 1	Exp 2	Exp3	Exp 4	Exp 1	Exp 2	Exp3	Exp 4	Exp 1	Exp 2	Exp3	Exp 4
	Contol		50.7812	46.5241	66.6667		10.9375	16.5775	9.52381		7.8125	14.4385	8.57143
	12h Release	67.6923	65.3595	57.4545	67.4208	17.6923	18.9542	15.6364	13.5747	13.0769	18.3007	11.6364	9.04977
	12h BO2	58.8785	60.6061	63.8298	60.3015	13.0841	22.4242	17.0213	28.1407	7.47664	12.1212	8.51064	15.0754
	2h HU + 12h R	65.3846	66.6667	59.2593	69.7115	8.46154	13.1579	13.8889	14.4231	4.61538	6.14035	6.94444	11.0577
	2h HU + 12h B02	60.5769	56.3025	67.7165	63.7306	35.5769	24.3697	28.3465	37.8238	17.3077	15.1261	12.5984	22.7979

## Sheet: Figure 5B
		Exp 1	IdU track length													Exp2	IdU track length
		1mM HU (4h)						1mM HU + 25uM B02(4h)								1mM HU (4h)						1mM HU + 25uM B02(4h)
			Label	Angle	Length	Length um			Label	Angle	Length	Length um					Label	Angle	Length	Length um			Label	Angle	Length	Length um
		image 01	1	-38660	7089	7.089		image 01	1	45	2899	2.899				image 01	1	-2603	4987	4.987		image 01	1	19179	5280	5.28
			2	-37405	4803	4.803			2	30069	4722	4.722					2	-4086	2943	2.943			2	15255	4830	4.83
			3	-47121	4142	4.142			3	23962	2230	2.23					3	-18435	2778	2.778			3	14534	6038	6.038
			4	-49399	2071	2.071			4	-60945	2361	2.361					4	22834	4461	4.461			4	34824	6094	6.094
			5	-48013	3113	3.113			5	-63435	1310	1.31					5	-1736	7327	7.327			5	36870	5448	5.448
			6	-43531	6009	6.009			6	-18435	3428	3.428					6	-22932	6038	6.038			6	27553	5633	5.633
			7	-55305	3575	3.575			7	38660	1464	1.464					7	-12804	4830	4.83			7	30964	6430	6.43
			8	-57265	3818	3.818			8	-2862	4403	4.403					8	-2862	4403	4.403			8	31430	4470	4.47
			9	-46469	6009	6.009			9	17103	3058	3.058					9	-36870	5448	5.448			9	24228	4848	4.848
			10	-42709	3940	3.94			10	14036	1852	1.852					10	-60642	4069	4.069			10	22479	6961	6.961
			11	-31608	3415	3.415			11	30964	2519	2.519					11	-10784	4767	4.767			11	17354	3704	3.704
		image 02	1	-28393	9303	9.303			12	22620	2884	2.884					12	-2386	5280	5.28			12	1848	6742	6.742
			2	-81254	8618	8.618			13	31608	3415	3.415					13	-16390	3983	3.983			13	63435	3274	3.274
			3	0.000	12261	12.261			14	-68199	1310	1.31					14	-20556	3704	3.704			14	65556	2619	2.619
			4	14797	12075	12.075			15	16699	2415	2.415					15	-90000	4686	4.686			15	43264	5181	5.181
			5	22620	5769	5.769			16	4086	2943	2.943					16	-78690	4480	4.48			16	26565	2884	2.884
			6	7496	8573	8.573			17	-7125	1781	1.781					17	-29358	8137	8.137			17	-59036	3818	3.818
			7	-10784	9535	9.535			18	8746	2987	2.987					18	-30466	4324	4.324			18	36027	2929	2.929
			8	7472	13586	13.586		image 02	1	63435	3015	3.015					19	4086	6157	6.157			19	2862	4403	4.403
			9	-17354	7409	7.409			2	43025	4354	4.354					20	7595	3235	3.235			20	14036	7245	7.245
			10	80754	9485	9.485			3	68962	3154	3.154					21	-10305	5056	5.056			21	32276	9996	9.996
			11	-15945	6396	6.396			4	53130	3339	3.339					22	-28301	3274	3.274			22	27759	4584	4.584
			12	-5711	8830	8.83			5	69444	5656	5.656					23	-36870	4393	4.393			23	32005	2112	2.112
			13	-47911	9121	9.121			6	-78690	2361	2.361					24	-3576	3527	3.527		image 02	1	25463	10086	10.086
			14	-12339	7180	7.18			7	26565	4979	4.979					25	-5194	2361	2.361			2	10081	10111	10.111
			15	0.000	11761	11.761			8	5711	4432	4.432					26	-21801	3428	3.428			3	24228	9695	9.695
			16	0.000	8783	8.783			9	75964	2700	2.7					27	-42510	3527	3.527			4	64440	5502	5.502
			17	-27350	7203	7.203			10	48013	3113	3.113					28	-37569	3750	3.75			5	45000	11183	11.183
			18	-3504	10852	10.852			11	38157	3750	3.75					29	-53130	4393	4.393			6	45000	2485	2.485
			19	-6203	10026	10.026			12	-79695	2361	2.361					30	-36027	2929	2.929			7	36870	6503	6.503
			20	-25115	7732	7.732			13	69775	4354	4.354				image 02	1	9462	4142	4.142			8	52125	2519	2.519
			21	-21801	4731	4.731			14	68962	3154	3.154					2	19983	2502	2.502			9	8130	6213	6.213
			22	-59036	8941	8.941			15	27897	4324	4.324					3	5711	4403	4.403			10	29745	3670	3.67
			23	0.000	8616	8.616			16	-64440	5502	5.502					4	-45000	3313	3.313			11	-7853	6503	6.503
			24	0.000	10049	10.049			17	68199	4731	4.731					5	-29358	4069	4.069			12	-32471	2763	2.763
			25	0.000	10403	10.403			18	-74745	2415	2.415					6	-12529	4193	4.193			13	-33690	4631	4.631
			26	0.000	11175	11.175			19	77471	4193	4.193					7	37569	3575	3.575			14	21801	2502	2.502
			27	0.000	9755	9.755			20	90000	2636	2.636					8	0.000	5272	5.272			15	34992	2763	2.763
			28	0.000	7845	7.845			21	-96710	3818	3.818					9	-70346	3154	3.154			16	22479	6961	6.961
			29	0.000	8064	8.064			22	-43152	4767	4.767					10	-116565	2619	2.619			17	38660	4162	4.162
			30	-5947	10608	10.608			23	22249	5115	5.115					11	-29055	6685	6.685			18	14036	2700	2.7
			31	-20556	5724	5.724			24	-60945	2361	2.361					12	-20556	3807	3.807			19	12804	4830	4.83
			32	-25769	7077	7.077			25	-57265	3575	3.575					13	-21801	3428	3.428			20	-36870	5448	5.448
			33	-58392	6581	6.581			26	63435	5894	5.894					14	-14036	4546	4.546			21	-43264	10363	10.363
			34	-51340	5626	5.626			27	85914	2943	2.943					15	2386	5280	5.28			22	2121	5865	5.865
			35	22834	4461	4.461			28	-30964	2619	2.619					16	-7595	3274	3.274			23	29982	6685	6.685
			36	-28301	3274	3.274			29	43152	4767	4.767					17	-8746	2987	2.987			24	23499	5384	5.384
			37	-23749	6038	6.038			30	25201	4193	4.193					18	-4086	2943	2.943			25	26565	4584	4.584
			38	6911	7374	7.374		image 03	1	-8130	3274	3.274					19	7431	5013	5.013			26	17354	3704	3.704
			39	16699	9173	9.173			2	-9462	2700	2.7					20	9462	3852	3.852		image 03	1	-53427	8376	8.376
			40	-25942	9041	9.041			3	-9462	2652	2.652					21	-33690	2361	2.361			2	-3094	8205	8.205
		image 03	1	0	13413	13.413			4	0.000	4100	4.1					22	31608	3415	3.415			3	23962	2230	2.23
			2	54462	13244	13.244			5	26565	2884	2.884					23	67380	2884	2.884			4	-59744	6178	6.178
			3	-32005	2112	2.112			6	22166	6308	6.308					24	72897	3058	3.058			5	32969	9748	9.748
			4	15524	8247	8.247			7	-32619	6581	6.581					25	-12265	5115	5.115			6	-33179	6742	6.742
			5	17819	6483	6.483			8	7125	5304	5.304				image 03	1	-78690	7754	7.754			7	0.000	9304	9.304
			6	-4635	8221	8.221			9	0.000	5857	5.857					2	-29358	4069	4.069			8	-10305	7415	7.415
			7	21571	10115	10.115			10	-5194	4987	4.987					3	-10784	9247	9.247			9	69775	9083	9.083
			8	25821	7467	7.467			11	50711	3113	3.113					4	-59036	3818	3.818			10	-24444	5115	5.115
			9	18435	7132	7.132			12	-26565	5894	5.894					5	-46469	6009	6.009			11	-66801	5115	5.115
			10	14421	7886	7.886			13	5711	8830	8.83					6	-9462	5344	5.344			12	52431	3575	3.575
			11	13241	7815	7.815			14	24624	5769	5.769					7	31430	4470	4.47			13	-90000	2050	2.05
			12	23199	9962	9.962			15	-77471	2071	2.071					8	-29249	6288	6.288			14	-6520	7665	7.665
			13	22714	10115	10.115			16	-33690	2361	2.361					9	-23629	7614	7.614			15	-50711	6268	6.268
			14	27350	7203	7.203		image 05	1	-69444	7507	7.507					10	-18435	2778	2.778			16	-70821	5280	5.28
			15	29055	6685	6.685			2	70017	2502	2.502					11	-4399	5572	5.572		image 04	1	-18435	3428	3.428
			16	18925	8058	8.058			3	77471	3907	3.907					12	-41009	6640	6.64			2	-14744	4264	4.264
			17	14323	10584	10.584			4	74745	2415	2.415					13	23962	4461	4.461			3	-17354	3704	3.704
			18	0.000	13413	13.413			5	-81870	6213	6.213					14	-47490	3527	3.527			4	-53973	2929	2.929
			19	0.000	13413	13.413			6	-63435	3929	3.929					15	-54782	4631	4.631			5	-6710	3818	3.818
			20	21571	10115	10.115			7	-85601	2943	2.943					16	-30964	5123	5.123			6	-19983	2502	2.502
			21	9660	10400	10.4			8	-85601	2943	2.943					17	-43452	5595	5.595			7	-14036	3623	3.623
			22	12381	9307	9.307			9	-61928	3670	3.67					18	-51843	3983	3.983			8	-13241	3907	3.907
			23	16390	7886	7.886			10	-83290	3852	3.852					19	-34824	6094	6.094			9	-17354	3704	3.704
			24	18435	5557	5.557			11	-67620	4079	4.079					20	26565	3929	3.929			10	29055	2361	2.361
			25	11310	5686	5.686			12	-75964	3623	3.623				image 04	1	43831	7559	7.559			11	-8130	2943	2.943
			26	0.000	7398	7.398			13	-56310	1708	1.708					2	-87709	5572	5.572			12	-22620	2884	2.884
		image 04	1	25769	7077	7.077			14	-90000	3807	3.807					3	39560	6450	6.45			13	-99462	1493	1.493
			2	28179	6943	6.943			15	-96116	6178	6.178					4	46975	4556	4.556			14	-21038	3154	3.154
			3	23962	6423	6.423			16	-94086	3235	3.235					5	69677	6206	6.206			15	-14931	3339	3.339
			4	27300	7598	7.598			17	-61699	3274	3.274					6	60524	5776	5.776			16	-14931	3339	3.339
			5	24444	10616	10.616			18	67380	2884	2.884					7	40365	5813	5.813			17	-17354	3704	3.704
			6	17969	8613	8.613			19	-90000	6150	6.15					8	39806	5214	5.214			18	-25201	4193	4.193
			7	-5194	7345	7.345			20	-47726	3113	3.113					9	74578	6678	6.678			19	-22834	4461	4.461
			8	32005	10400	10.4			21	-61928	7598	7.598					10	52125	7501	7.501			20	-23962	4193	4.193
			9	25710	6549	6.549			22	49399	3940	3.94					11	46848	4767	4.767			21	-23962	2230	2.23
			10	32619	6581	6.581			23	-90000	2929	2.929					12	51340	5626	5.626			22	-30964	3818	3.818
			11	26565	5894	5.894			24	-108435	2132	2.132					13	54246	6912	6.912			23	-19983	5280	5.28
			12	28610	8391	8.391		image 06	1	65556	2619	2.619					14	34509	4224	4.224			24	-26565	1965	1.965
			13	17354	7322	7.322			2	-99462	1493	1.493					15	36469	6268	6.268			25	-25201	4193	4.193
			14	27408	6549	6.549			3	-85914	2943	2.943					16	35538	9431	9.431			26	-22834	4461	4.461
			15	29476	5776	5.776			4	-94399	2943	2.943					17	49399	8100	8.1			27	-63435	3015	3.015
			16	36870	6503	6.503			5	-75964	2700	2.7					18	37875	4803	4.803			28	-26565	1965	1.965
			17	37999	8965	8.965			6	-61699	3274	3.274					19	15642	5754	5.754			29	-22166	6308	6.308
			18	0.000	5498	5.498			7	78690	4480	4.48					20	41424	4987	4.987			30	-25017	3539	3.539
		image 05	1	0	5242	5.242			8	70710	4631	4.631					21	36529	7322	7.322			31	-36870	2112	2.112
			2	65225	3274	3.274			9	-69444	3704	3.704					22	72474	4354	4.354			32	-14036	3623	3.623
			3	61928	3670	3.67			10	-75964	3623	3.623					23	41186	7053	7.053			33	-22620	2884	2.884
			4	51340	5626	5.626			11	-90000	4100	4.1					24	49236	8513	8.513			34	-18435	2778	2.778
			5	39472	4987	4.987			12	-85236	2652	2.652					25	20323	6308	6.308			35	-61390	2763	2.763
			6	47603	6837	6.837			13	35538	1875	1.875					26	51843	7732	7.732			36	-21801	2502	2.502
			7	37569	3750	3.75			14	-78690	3274	3.274					27	54689	6503	6.503			37	-20556	3807	3.807
			8	32905	4470	4.47			15	-113199	1577	1.577					28	39472	4987	4.987			38	-15524	3983	3.983
			9	50906	4575	4.575			16	-90000	0.879	0.879					29	28496	8648	8.648			39	-14036	5471	5.471
			10	35838	4803	4.803			17	46848	4767	4.767					30	29358	4069	4.069		image 05	1	10008	3852	3.852
			11	48366	2700	2.7			18	-87138	4403	4.403					31	26565	8252	8.252			2	27646	5239	5.239
			12	42709	3940	3.94			19	51843	3750	3.75				image 05	1	29539	7737	7.737			3	10491	5973	5.973
			13	40601	2071	2.071			20	49399	2071	2.071					2	50711	6450	6.45			4	30964	2519	2.519
			14	53130	3339	3.339			21	68199	2502	2.502					3	45000	9526	9.526			5	18435	2778	2.778
			15	36027	2929	2.929			22	23962	2230	2.23					4	39806	8737	8.737			6	-8746	2943	2.943
			16	33690	3168	3.168			23	57995	4224	4.224					5	36870	8786	8.786			7	36870	2112	2.112
			17	39806	1875	1.875			24	-77196	4830	4.83					6	36158	7150	7.15			8	-15255	2415	2.415
			18	74055	3058	3.058			25	33690	3168	3.168					7	37875	4803	4.803			9	-49399	4162	4.162
			19	67011	7999	7.999			26	26565	1577	1.577					8	39806	8513	8.513			10	-75964	1781	1.781
			20	26565	3929	3.929			27	-69444	1852	1.852					9	38290	5214	5.214			11	-55008	2519	2.519
		image 06	1	42879	8493	8.493			28	3576	3527	3.527					10	32735	7233	7.233			12	0.000	2343	2.343
			2	40236	7687	7.687			29	-30256	3015	3.015					11	30651	6831	6.831			13	-71565	3428	3.428
			3	32005	6178	6.178			30	45000	2899	2.899					12	45000	9112	9.112			14	24444	2619	2.619
			4	55620	5039	5.039			31	78690	2415	2.415					13	41009	6640	6.64			15	-30256	3015	3.015
			5	39806	3339	3.339		image 07	1	-74055	4909	4.909					14	19983	7782	7.782			16	-17354	3704	3.704
			6	19799	5930	5.93			2	-60642	4069	4.069					15	32005	6178	6.178			17	-36027	2929	2.929
			7	-54462	7558	7.558			3	-70017	5004	5.004					16	28179	6943	6.943			18	-75964	2700	2.7
			8	34992	2763	2.763			4	-71565	2778	2.778					17	28926	9700	9.7			19	-96009	4142	4.142
			9	14036	3623	3.623			5	-71565	2132	2.132					18	0.000	5272	5.272			20	-69444	1852	1.852
			10	37569	3575	3.575			6	-38660	2700	2.7					19	36870	10895	10.895			21	-48814	2287	2.287
			11	0.000	7690	7.69			7	-70017	2502	2.502					20	13627	7529	7.529			22	33690	2361	2.361
			12	26565	4324	4.324			8	80538	2652	2.652					21	17103	5835	5.835			23	-33690	3168	3.168
			13	75466	6038	6.038			9	-90000	2636	2.636				image 06	1	30964	5123	5.123			24	-67380	2884	2.884
			14	36870	3339	3.339			10	-49764	3750	3.75					2	73301	4546	4.546			25	-19983	2502	2.502
			15	50906	4575	4.575			11	0.000	3221	3.221					3	36870	6503	6.503			26	-74745	2415	2.415
			16	55305	3575	3.575		image 08	1	-45	4142	4.142					4	63435	6288	6.288			27	-17103	3058	3.058
			17	41424	4987	4.987			2	-23629	3807	3.807					5	41496	7687	7.687			28	17103	3058	3.058
			18	17354	3704	3.704			3	-39806	3339	3.339					6	50711	6226	6.226			29	16390	3983	3.983
			19	-48814	4575	4.575			4	-32276	4874	4.874					7	35754	6912	6.912			30	-66801	3428	3.428
			20	11768	5400	5.4			5	-33111	5930	5.93					8	72181	6483	6.483		image 06	1	-17650	4909	4.909
			21	0.000	4393	4.393			6	-63435	1965	1.965					9	48013	5813	5.813			2	-18435	3983	3.983
			22	22380	4079	4.079			7	-18435	5557	5.557					10	20556	5656	5.656			3	-26565	3274	3.274
			23	31608	3415	3.415			8	47726	3313	3.313					11	34380	5039	5.039			4	18435	3428	3.428
			24	46123	7869	7.869			9	-9462	9341	9.341					12	33232	7637	7.637			5	29745	1708	1.708
			25	37304	5857	5.857			10	60751	6430	6.43					13	24775	6157	6.157			6	-36870	3339	3.339
			26	59036	5123	5.123			11	0.000	5888	5.888					14	-108435	2778	2.778			7	26565	2619	2.619
			27	63435	4979	4.979			12	-32005	4069	4.069					15	19290	4631	4.631			8	35707	8613	8.613
			28	52431	3575	3.575			13	-83660	4142	4.142					16	-11310	7754	7.754			9	51340	1464	1.464
			29	47045	8707	8.707			14	19440	3983	3.983					17	8881	7126	7.126			10	18435	2778	2.778
		image 07	1	27897	4324	4.324			15	-74055	3339	3.339					18	-67521	6961	6.961			11	-98531	4432	4.432
			2	6116	6178	6.178			16	-21801	2230	2.23					19	46332	6627	6.627			12	0.000	1464	1.464
			3	33690	6336	6.336			17	-100886	5973	5.973					20	2862	4403	4.403			13	78690	2132	2.132
			4	25017	3539	3.539			18	-17103	6115	6.115					21	25346	4584	4.584			14	56310	1708	1.708
			5	22834	4461	4.461			19	34509	4224	4.224					22	34380	5039	5.039			15	18435	2132	2.132
			6	43152	4767	4.767			20	-56976	5280	5.28					23	26565	1965	1.965			16	55008	5280	5.28
			7	50194	4987	4.987			21	2490	4987	4.987					24	36469	6268	6.268			17	36870	3339	3.339
			8	63435	3929	3.929			22	68629	5384	5.384					25	45000	6837	6.837			18	-18435	4354	4.354
			9	40101	5400	5.4			23	-9462	5344	5.344					26	37235	6912	6.912			19	-17650	5190	5.19
			10	47726	3113	3.113			24	-14931	3339	3.339					27	39094	4575	4.575			20	29358	4069	4.069
			11	40601	3940	3.94		image 09	1	42879	4354	4.354					28	48814	4575	4.575			21	-6582	5595	5.595
			12	39472	4803	4.803			2	52595	4803	4.803					29	36870	5448	5.448			22	61390	2619	2.619
			13	47121	4354	4.354			3	48366	2700	2.7					30	78690	10166	10.166			23	32005	2112	2.112
			14	41634	5181	5.181			4	24444	2619	2.619					31	41424	4987	4.987			24	40601	1875	1.875
			15	46848	4767	4.767			5	70710	4631	4.631				image 07	1	38660	7089	7.089			25	9462	2700	2.7
			16	51340	5626	5.626			6	40601	1875	1.875					2	71565	5557	5.557			26	4764	2652	2.652
			17	45000	4354	4.354			7	-81870	2987	2.987					3	2862	4403	4.403			27	-8746	2987	2.987
			18	27759	4722	4.722			8	26565	2619	2.619					4	33690	6336	6.336			28	0.000	3514	3.514
			19	-72646	3704	3.704			9	-8130	1493	1.493					5	24444	7999	7.999			29	-6009	4111	4.111
			20	45000	4556	4.556			10	-6340	2071	2.071					6	39174	7687	7.687			30	-96710	3760	3.76
			21	46637	5384	5.384			11	59534	4470	4.47					7	63435	5894	5.894		image 07	1	-27216	8513	8.513
			22	38290	5214	5.214			12	60255	1708	1.708					8	35910	7967	7.967			2	-21448	6581	6.581
			23	0.000	4686	4.686			13	21038	3154	3.154					9	16928	5190	5.19			3	-24624	5769	5.769
			24	43831	7665	7.665			14	-23962	4193	4.193					10	30530	9845	9.845			4	-32005	6178	6.178
			25	29476	5776	5.776			15	28443	6030	6.03					11	29539	7737	7.737			5	0.000	4686	4.686
			26	41634	2700	2.7			16	54462	3575	3.575					12	21501	7886	7.886			6	-70017	2502	2.502
			27	36027	2929	2.929			17	55305	3575	3.575					13	35538	7558	7.558			7	-11310	4480	4.48
			28	36870	3339	3.339			18	26565	1965	1.965					14	-52696	5857	5.857			8	-25769	7203	7.203
			29	33690	4631	4.631			19	45000	3728	3.728					15	59036	5123	5.123			9	-45000	6213	6.213
			30	40236	3750	3.75			20	16699	2415	2.415					16	-83418	5595	5.595			10	-42709	7665	7.665
			31	24775	3274	3.274			21	4764	2652	2.652					17	36254	8142	8.142			11	-18435	5557	5.557
			32	33690	6336	6.336			22	63435	3539	3.539					18	17650	5190	5.19			12	-24624	5769	5.769
			33	45000	4556	4.556			23	0.000	1757	1.757					19	19799	5930	5.93			13	-29358	7994	7.994
			34	46975	4556	4.556			24	15945	1493	1.493					20	19654	6581	6.581			14	0.000	2050	2.05
			35	33690	3168	3.168			25	-36870	1056	1.056					21	16504	6115	6.115			15	-14036	1781	1.781
			36	21801	4731	4.731			26	-59036	3818	3.818					22	1975	6298	6.298			16	-4399	2943	2.943
			37	41634	5400	5.4			27	-90000	3221	3.221					23	-3814	6742	6.742			17	-25017	7467	7.467
		image 08	1	-39094	4575	4.575			28	41186	2287	2.287					24	27216	8513	8.513			18	-34509	4224	4.224
			2	-29055	4584	4.584			29	30964	2763	2.763					25	30579	5776	5.776			19	-35538	3818	3.818
			3	-34160	7392	7.392			30	18435	3428	3.428					26	35538	7558	7.558			20	-18778	11485	11.485
			4	-7125	7083	7.083			31	-39806	1875	1.875					27	38047	6268	6.268			21	8746	5923	5.923
			5	-21801	4731	4.731			32	-26565	1965	1.965					28	0.000	7029	7.029			22	-24702	12192	12.192
			6	-34509	4224	4.224			33	-18435	3428	3.428					29	8653	10064	10.064			23	-33311	9098	9.098
			7	0.000	5857	5.857			34	31430	4470	4.47				image 08	1	28072	7598	7.598			24	-27181	9168	9.168
			8	-23499	5502	5.502			35	66801	1577	1.577					2	44061	9526	9.526			25	-26565	4324	4.324
			9	-12265	5115	5.115			36	38660	1464	1.464					3	32829	8042	8.042			26	-20556	3704	3.704
			10	-43152	4767	4.767			37	64799	4193	4.193					4	46790	9949	9.949			27	-31218	8538	8.538
			11	-25346	4584	4.584			38	13241	3907	3.907					5	18435	7132	7.132			28	-24341	9962	9.962
			12	-24624	5769	5.769			39	39289	3113	3.113					6	27759	9562	9.562			29	-29055	4324	4.324
			13	-8531	4432	4.432			40	35538	3575	3.575					7	38367	6678	6.678			30	-26565	7858	7.858
			14	-27408	6685	6.685			41	48814	2287	2.287					8	40101	5400	5.4		image 08	1	35538	3575	3.575
			15	-28811	4979	4.979			42	-23962	2230	2.23					9	46332	6627	6.627			2	57265	3818	3.818
			16	-29745	5376	5.376			43	-19983	5004	5.004					10	43315	10563	10.563			3	41186	2287	2.287
			17	-28811	4979	4.979			44	26565	2361	2.361					11	-56310	5526	5.526			4	38660	2700	2.7
			18	-39289	6038	6.038			45	53130	3339	3.339					12	20136	6856	6.856			5	36870	2287	2.287
			19	-39472	4803	4.803			46	47490	3527	3.527					13	18435	4909	4.909			6	-26565	1965	1.965
			20	11768	5400	5.4			47	59036	1310	1.31					14	43531	6009	6.009			7	15945	3058	3.058
			21	-36870	1056	1.056			48	20556	3807	3.807					15	34824	6094	6.094			8	36870	2112	2.112
			22	-25201	4193	4.193			49	18435	2132	2.132					16	15945	7967	7.967			9	26565	1056	1.056
			23	-26565	3274	3.274			50	36027	2929	2.929					17	25866	8121	8.121			10	19654	3154	3.154
			24	-37405	4803	4.803			51	20556	3807	3.807					18	20695	10660	10.66			11	41186	2287	2.287
			25	-57995	4069	4.069			52	26565	1965	1.965					19	21038	9083	9.083			12	42879	4142	4.142
		image 09	1	26565	7858	7.858			53	75964	3623	3.623					20	29745	7083	7.083			13	51340	1464	1.464
			2	77735	5115	5.115		image 10	1	48814	2287	2.287					21	20854	5004	5.004			14	28610	2763	2.763
			3	76373	7529	7.529			2	5194	4987	4.987					22	22834	8922	8.922			15	-103241	3907	3.907
			4	60461	7737	7.737			3	39806	3527	3.527					23	19179	5280	5.28			16	53130	2287	2.287
			5	82569	5013	5.013			4	84644	7053	7.053					24	34287	5930	5.93			17	9866	5056	5.056
			6	77661	7180	7.18			5	-78690	1208	1.208					25	36529	7322	7.322			18	32005	2112	2.112
			7	63435	8252	8.252			6	-12529	2132	2.132					26	36870	5448	5.448			19	78690	2415	2.415
			8	27646	10354	10.354			7	82875	1781	1.781					27	43668	6837	6.837			20	63435	3929	3.929
			9	73610	7886	7.886			8	-90000	1171	1.171					28	32196	6986	6.986			21	33690	1464	1.464
			10	81573	5923	5.923			9	-119745	1708	1.708					29	37694	6038	6.038			22	49399	2071	2.071
			11	52001	8965	8.965			10	-104036	0.926	0.926					30	41009	6640	6.64			23	-36870	4393	4.393
			12	73072	5190	5.19			11	30964	2519	2.519				image 09	1	25017	7345	7.345			24	8746	2943	2.943
			13	21371	5384	5.384			12	81870	1493	1.493					2	53130	4393	4.393			25	66371	3807	3.807
			14	-73072	5190	5.19			13	-69444	1852	1.852					3	24775	6423	6.423			26	-90000	4393	4.393
			15	79216	9535	9.535			14	25346	4584	4.584					4	78311	6607	6.607			27	-60945	2361	2.361
			16	5711	6470	6.47			15	69444	1852	1.852					5	30069	4722	4.722			28	22620	2884	2.884
			17	-39806	1875	1.875			16	-68199	1208	1.208					6	25017	3539	3.539			29	-75964	5400	5.4
			18	43363	10776	10.776			17	39806	1657	1.657					7	38157	3983	3.983			30	70560	4079	4.079
			19	80538	5344	5.344			18	15945	1493	1.493					8	48013	3113	3.113			31	49399	1875	1.875
			20	-105945	6396	6.396			19	26565	1965	1.965					9	30964	3818	3.818			32	56310	1708	1.708
			21	-90000	4393	4.393			20	18435	2778	2.778					10	33690	5526	5.526			33	-45000	0.828	0.828
		image 10	1	19799	5930	5.93			21	11310	1208	1.208					11	77735	5115	5.115			34	33690	6336	6.336
			2	12724	6893	6.893			22	51340	1464	1.464					12	11310	4480	4.48			35	29745	1708	1.708
			3	14621	5190	5.19			23	65225	3274	3.274					13	-80538	2700	2.7			36	-45000	1243	1.243
			4	17103	5835	5.835			24	74055	3339	3.339					14	24775	3154	3.154			37	38660	1464	1.464
			5	26565	3929	3.929			25	42709	3940	3.94					15	36870	3339	3.339			38	65376	5769	5.769
			6	18435	4909	4.909			26	63435	4324	4.324					16	18435	2778	2.778			39	73301	4631	4.631
			7	9782	6549	6.549			27	51340	1464	1.464					17	0.000	3670	3.67			40	29745	1708	1.708
			8	25641	6157	6.157			28	-39289	3113	3.113					18	19537	7132	7.132			41	-45000	1243	1.243
			9	6911	7374	7.374			29	-41186	2287	2.287					19	11689	6549	6.549			42	-63435	2619	2.619
			10	0.000	5857	5.857		image 11	1	26565	1965	1.965					20	34824	6094	6.094			43	-38660	1464	1.464
			11	53746	3983	3.983			2	45000	3313	3.313					21	20854	5004	5.004			44	2386	5280	5.28
			12	21801	3539	3.539			3	48366	2700	2.7					22	52125	4987	4.987			45	36870	4393	4.393
			13	1685	7327	7.327			4	33690	9503	9.503					23	-4764	2652	2.652			46	-59036	1310	1.31
			14	3094	8221	8.221			5	18435	2778	2.778					24	16699	4631	4.631			47	26565	4979	4.979
			15	7853	6503	6.503			6	34992	2763	2.763					25	38290	5214	5.214			48	36870	2112	2.112
			16	-26565	3929	3.929			7	28610	2619	2.619					26	14621	5190	5.19			49	-90000	2343	2.343
			17	-30964	5123	5.123			8	52431	3575	3.575					27	27759	4584	4.584			50	63435	1965	1.965
			18	-12095	3274	3.274			9	32005	2112	2.112					28	18435	4909	4.909		image09	1	45	2899	2.899
			19	28610	5633	5.633			10	16699	2132	2.132				image 10	1	-61390	5376	5.376			2	-121608	3415	3.415
			20	13570	6607	6.607			11	7125	3563	3.563					2	-95194	4722	4.722			3	48366	2700	2.7
			21	-6340	7956	7.956			12	16699	2415	2.415					3	-105068	6038	6.038			4	45000	3728	3.728
			22	-1909	6742	6.742			13	0.000	2343	2.343					4	-17103	3058	3.058			5	36027	2929	2.929
			23	8130	9196	9.196			14	18435	2778	2.778					5	-90000	3514	3.514			6	51340	4162	4.162
			24	6009	8538	8.538			15	58570	4470	4.47					6	-82569	5013	5.013			7	77471	2132	2.132
			25	10125	6261	6.261			16	30256	3015	3.015					7	-87397	4695	4.695			8	51340	5626	5.626
			26	-17103	5835	5.835			17	57529	2763	2.763					8	-71565	4909	4.909			9	40365	5813	5.813
			27	0.000	3807	3.807			18	36870	2112	2.112					9	-84289	4432	4.432			10	72897	3058	3.058
			28	0.000	3514	3.514			19	83660	2071	2.071					10	-70346	6483	6.483			11	45000	2485	2.485
		image 11	1	0	6736	6.736			20	51340	1464	1.464					11	-71565	5557	5.557			12	41186	2287	2.287
			2	48991	6640	6.64			21	56310	3168	3.168					12	-69228	6856	6.856			13	-104036	1781	1.781
			3	51009	6038	6.038			22	7125	1781	1.781					13	-72474	8613	8.613			14	66801	1577	1.577
			4	24624	5769	5.769			23	59036	1310	1.31					14	-61699	3274	3.274			15	41987	2899	2.899
			5	-55008	5448	5.448			24	-81254	2987	2.987					15	-75379	5115	5.115			16	56310	3168	3.168
			6	-41820	5595	5.595			25	10305	4767	4.767					16	-78690	4480	4.48			17	28301	3274	3.274
			7	0.000	7614	7.614			26	59744	3015	3.015					17	-45000	5798	5.798			18	41186	4767	4.767
			8	-74476	8169	8.169			27	33690	1708	1.708					18	-72474	4354	4.354			19	39289	3113	3.113
			9	-48013	5813	5.813			28	48013	3113	3.113					19	-70710	4631	4.631			20	12995	2987	2.987
			10	-55008	5280	5.28			29	5711	2071	2.071					20	-78232	5400	5.4			21	41634	2700	2.7
			11	-55408	7798	7.798			30	15945	3058	3.058					21	-67620	4079	4.079			22	28610	2619	2.619
			12	-41186	2287	2.287			31	-54462	1875	1.875					22	-56310	3168	3.168			23	35538	1875	1.875
			13	-98746	5923	5.923			32	36870	2287	2.287					23	-68199	6961	6.961			24	48814	2287	2.287
			14	-4899	7637	7.637			33	63435	1965	1.965					24	-96170	8247	8.247			25	49399	1875	1.875
			15	-11310	2132	2.132			34	36870	4393	4.393					25	-80838	6837	6.837			26	63435	1965	1.965
			16	-55840	7392	7.392			35	39289	3113	3.113					26	-67380	2884	2.884			27	40236	3750	3.75
			17	-39560	6450	6.45			36	36870	3339	3.339					27	71917	11392	11.392			28	42510	3527	3.527
			18	74407	9735	9.735			37	-90000	2343	2.343				image 11	1	54689	6503	6.503			29	53130	2112	2.112
			19	86424	7053	7.053			38	55008	2519	2.519					2	-34380	5039	5.039			30	38660	2929	2.929
			20	45000	8283	8.283		image 12	1	-78690	3274	3.274					3	-58392	3415	3.415			31	32005	4069	4.069
			21	-6340	5886	5.886			2	-20556	5656	5.656					4	58392	3415	3.415			32	15945	1577	1.577
			22	-48366	5181	5.181			3	-47490	3527	3.527					5	59036	7637	7.637			33	37875	2519	2.519
			23	67834	6308	6.308			4	-38660	2929	2.929					6	0.000	2929	2.929			34	39806	3339	3.339
			24	18435	5557	5.557			5	-71565	3428	3.428					7	-33690	7150	7.15			35	0.000	3807	3.807
			25	29745	5376	5.376			6	-36027	2929	2.929					8	-29745	5376	5.376			36	58392	3415	3.415
			26	-39094	4575	4.575			7	12995	2987	2.987					9	-10305	9823	9.823			37	51340	2700	2.7
		image 12	1	-25866	8121	8.121			8	-63435	2361	2.361					10	-30651	6831	6.831			38	33690	1464	1.464
			2	0.000	3514	3.514			9	-23962	4461	4.461					11	-33690	3168	3.168			39	60945	2361	2.361
			3	-6340	2071	2.071			10	-29358	4069	4.069					12	-41186	4575	4.575			40	61189	4979	4.979
			4	11310	3274	3.274			11	-51340	2700	2.7					13	-47490	7251	7.251			41	36870	5448	5.448
			5	-7431	5013	5.013			12	-39806	3527	3.527					14	-41634	7880	7.88			42	26565	4979	4.979
			6	37476	8142	8.142			13	-30466	4470	4.47					15	19983	2502	2.502			43	45000	2071	2.071
			7	-6340	3852	3.852			14	-67620	4079	4.079					16	41424	4987	4.987			44	74055	3058	3.058
			8	29249	6288	6.288			15	-45000	3728	3.728					17	-36870	4393	4.393			45	-109983	2502	2.502
			9	10685	11947	11.947			16	-43152	4767	4.767					18	-40426	7687	7.687			46	-141340	2700	2.7
			10	11310	4480	4.48			17	-39806	1657	1.657					19	-33024	5280	5.28			47	-90000	1464	1.464
			11	-15593	9735	9.735			18	-78690	1208	1.208					20	14036	2700	2.7			48	-110556	1852	1.852
			12	0.000	4393	4.393			19	-65556	2619	2.619					21	12529	2071	2.071			49	-90000	2050	2.05
			13	71565	5557	5.557			20	-90000	1464	1.464					22	-6116	6178	6.178			50	42879	4354	4.354
			14	42879	4354	4.354			21	-121430	4722	4.722				image 12	1	45	9940	9.94		image 10	1	43152	4767	4.767
			15	-49686	9562	9.562			22	-60945	2361	2.361					2	32829	8042	8.042			2	50711	3113	3.113
			16	0.000	3514	3.514			23	-66801	3274	3.274					3	30964	6430	6.43			3	37405	4803	4.803
			17	19179	5280	5.28			24	-60642	4069	4.069					4	17819	6483	6.483			4	36254	3983	3.983
			18	24775	6423	6.423			25	-61390	2619	2.619					5	32829	8042	8.042			5	38660	4162	4.162
			19	-18886	8984	8.984			26	-55008	2763	2.763					6	35910	7967	7.967			6	40601	3940	3.94
			20	-74055	6396	6.396			27	-54782	4631	4.631					7	33024	5280	5.28			7	36870	3339	3.339
			21	-7352	6793	6.793			28	-51340	4162	4.162					8	46909	9321	9.321			8	30964	3818	3.818
			22	-31430	4470	4.47			29	-34992	2519	2.519					9	54638	8376	8.376			9	25017	3539	3.539
			23	35538	3818	3.818			30	-71565	2778	2.778					10	46219	7251	7.251			10	40101	5400	5.4
			24	-26565	3929	3.929			31	-48366	2700	2.7					11	52001	8965	8.965			11	41987	5813	5.813
			25	2386	5280	5.28			32	-45000	2485	2.485					12	46219	7251	7.251			12	35218	4631	4.631
			26	-35538	3575	3.575			33	-54462	3818	3.818					13	62447	5633	5.633			13	33690	5526	5.526
			27	-7853	6503	6.503			34	-36254	3983	3.983					14	48366	10580	10.58			14	47121	4142	4.142
			28	-166373	7529	7.529			35	-29745	3670	3.67					15	64440	11005	11.005			15	38660	2929	2.929
			29	-19290	4631	4.631			36	-32005	4069	4.069					16	-98973	8618	8.618			16	31430	4722	4.722
			30	-50906	4575	4.575			37	-40236	3750	3.75					17	33690	8693	8.693			17	37875	2519	2.519
			31	-12995	2987	2.987			38	-32005	2112	2.112					18	47726	6640	6.64			18	20556	3807	3.807
									39	-56310	2519	2.519					19	51340	5626	5.626			19	26565	1965	1.965
						6.15			40	-51340	1464	1.464					20	53973	6094	6.094			20	33024	5280	5.28
																	21	45000	6213	6.213			21	37569	3575	3.575
												3.32532					22	14381	8737	8.737			22	32005	4224	4.224
																	23	13627	7529	7.529			23	49399	3940	3.94
																	24	39987	8737	8.737			24	49764	7687	7.687
																	25	45000	8079	8.079			25	28610	2763	2.763
																	26	29539	7584	7.584			26	7125	1781	1.781
																	27	47291	7665	7.665			27	42709	3940	3.94
																	28	49574	7687	7.687			28	56976	5280	5.28
																	29	46123	8079	8.079			29	43363	5595	5.595
																	30	42879	8294	8.294			30	45000	2899	2.899
																	31	40764	8513	8.513			31	48366	2700	2.7
																	32	-93180	7913	7.913			32	43025	4354	4.354
																	33	43152	9735	9.735			33	45000	3728	3.728
																image 14	1	-68962	5930	5.93			34	59036	3818	3.818
																	2	-15124	8453	8.453			35	29745	5376	5.376
																	3	-26565	5894	5.894			36	49086	4354	4.354
																	4	29476	5776	5.776			37	60255	3670	3.67
																	5	-80134	5056	5.056			38	45000	7041	7.041
																	6	-37235	6912	6.912			39	45000	3728	3.728
																	7	-18778	11485	11.485			40	48814	4767	4.767
																	8	-82147	6503	6.503			41	50194	4987	4.987
																	9	-77735	5115	5.115			42	49399	4162	4.162
																	10	46169	7665	7.665			43	-18435	1577	1.577
																	11	-72897	3058	3.058			44	60945	2361	2.361
																	12	-74745	7603	7.603			45	33690	5686	5.686
																	13	-41820	5595	5.595			46	36870	3339	3.339
																	14	-67521	6961	6.961			47	75964	1852	1.852
																	15	-73496	6115	6.115			48	41634	2700	2.7
																	16	27553	5633	5.633			49	36254	3983	3.983
																	17	-16858	7687	7.687			50	20556	1852	1.852
																	18	-77276	6893	6.893			51	50194	3527	3.527
																	19	-26565	8252	8.252			52	38660	2929	2.929
																	20	-28740	7737	7.737			53	47726	3113	3.113
																	21	-42089	9121	9.121			54	39806	3527	3.527
																	22	0.000	7322	7.322			55	0.000	4393	4.393
																	23	0.000	9664	9.664			56	38991	6038	6.038
																	24	-43264	5181	5.181			57	40101	5400	5.4
																	25	-52696	5857	5.857			58	26565	3015	3.015
																	26	-65095	6812	6.812			59	21251	4354	4.354
																	27	35218	9022	9.022			60	38660	4162	4.162
																	28	-82304	8283	8.283			61	56310	3983	3.983
																	29	-58496	7886	7.886			62	39472	4987	4.987
																	30	-72897	5835	5.835
																										4.012
																				6.023

## Sheet: Figure 5C
		Exp 1	IdU track length													Exp 2	IdU track length													Exp 3	IdU track length													Exp 4	IdU track length
		0,1mM HU (2h)						0,1mM HU + 25uM B02(2h)								0,1mM HU (2h)						0,1mM HU + 25uM B02(2h)								0,1mM HU (2h)						0,1mM HU + 25uM B02(2h)								0,1mM HU (2h)
			Label	Angle	Length	Length um			Label	Angle	Length	Length um					Label	Angle	Length	Length um			Label	Angle	Length	Length um					Label	Angle	Length	Length um			Label	Angle	Length	Length um					Label	Angle	Length	Length um
		Image 01	1	16887	12750	12.75		Image 01	1	-68839	7233	7.233				Image 01	1	28301	6455	6.455		Image 01	1	55176	6074	6.074				Image 01	1	-58671	5776	5.776		Image 01	1	-77471	6038	6.038				Image 01	1	-14931	6961	6.961
			2	6710	11265	11.265			2	-90000	6150	6.15					2	5194	5001	5.001			2	-90000	3234	3.234					2	-72255	5835	5.835			2	-74055	6396	6.396					2	-45000	3728	3.728
			3	-33275	8282	8.282			3	-51633	6678	6.678					3	38157	4081	4.081			3	-45000	3167	3.167					3	-25408	9695	9.695			3	-70427	10559	10.559					3	-47726	6640	6.64
			4	-16113	10322	10.322			4	-23962	6423	6.423					4	50906	4430	4.43			4	-88363	7717	7.717					4	-57381	6581	6.581			4	-67891	7614	7.614					4	-25346	4584	4.584
			5	-2010	12450	12.45			5	-100620	3563	3.563					5	43025	4402	4.402			5	0.000	3264	3.264					5	-43210	9949	9.949			5	-64983	7077	7.077					5	19290	4631	4.631
			6	0.000	13629	13.629			6	-67891	7614	7.614					6	36870	3384	3.384			6	-20556	1811	1.811					6	-54782	4631	4.631			6	-50440	6450	6.45					6	-9462	3852	3.852
			7	0.000	12740	12.74			7	26565	7858	7.858					7	56889	5935	5.935			7	33690	0.897	0.897					7	-43531	6009	6.009			7	-46273	7041	7.041					7	43603	6423	6.423
			8	-32400	13530	13.53			8	-72646	7409	7.409					8	25463	5231	5.231			8	-15255	5195	5.195					8	-61557	6030	6.03			8	-53130	5448	5.448					8	-53531	6268	6.268
			9	3066	12463	12.463			9	78111	4193	4.193					9	32735	10973	10.973			9	23199	1669	1.669					9	-43452	5798	5.798			9	-50194	6862	6.862					9	30964	5123	5.123
			10	2246	11207	11.207			10	-52765	6912	6.912					10	21801	6931	6.931			10	-11310	1026	1.026					10	-45000	5595	5.595			10	-42510	7053	7.053					10	28072	3670	3.67
			11	24274	12355	12.355			11	-50440	6450	6.45					11	18435	5508	5.508			11	36870	2140	2.14					11	-74291	7322	7.322			11	66801	6691	6.691					11	-2121	5865	5.865
			12	-17103	11963	11.963			12	-43727	6837	6.837					12	46975	4402	4.402			12	4399	2996	2.996					12	-43025	4556	4.556			12	15709	7322	7.322					12	36870	5448	5.448
			13	-19179	5272	5.272			13	-22479	6961	6.961					13	33690	4831	4.831			13	70017	5038	5.038					13	-19747	9083	9.083			13	-61504	8648	8.648					13	26565	4979	4.979
			14	31675	12290	12.29			14	93366	3818	3.818					14	31608	3456	3.456			14	-29358	4012	4.012					14	-67380	2884	2.884			14	-33690	7798	7.798					14	-30964	6430	6.43
			15	-59886	12716	12.716		Image 02	1	9728	7856	7.856					15	43152	4753	4.753			15	-84289	2253	2.253					15	-61390	5376	5.376			15	-69444	5656	5.656					15	18435	5557	5.557
			16	-5013	12480	12.48			2	51843	3886	3.886					16	37875	7464	7.464			16	57995	2006	2.006					16	-53130	7732	7.732			16	-60255	7083	7.083					16	29055	4324	4.324
			17	-7595	10030	10.03			3	56310	2347	2.347					17	25710	6569	6.569			17	-28610	2782	2.782					17	-41634	7880	7.88			17	0.000	8525	8.525					17	-90000	6150	6.15
		Image 02	1	-19290	4631	4.631			4	-6116	6265	6.265					18	35538	3798	3.798			18	8531	4540	4.54					18	-14744	4264	4.264			18	0.000	8310	8.31					18	18435	5557	5.557
			2	-37304	5857	5.857			5	-86424	3492	3.492					19	32905	4485	4.485			19	-14036	3436	3.436					19	-26565	4848	4.848			19	-62700	7598	7.598					19	14036	5400	5.4
			3	-41634	5181	5.181			6	12339	7125	7.125					20	26565	5231	5.231			20	14036	0.787	0.787					20	-50440	6450	6.45			20	-46123	7869	7.869					20	-3900	9682	9.682
			4	-63435	5239	5.239			7	-11310	2253	2.253					21	0.000	6822	6.822			21	36870	1056	1.056					21	-45000	5384	5.384		Image 02	1	7125	5304	5.304					21	85236	5304	5.304
			5	-77196	5115	5.115			8	3366	3740	3.74					22	37875	2488	2.488			22	8746	3027	3.027					22	-24775	6157	6.157			2	40101	5400	5.4					22	15422	6678	6.678
			6	-23429	7077	7.077			9	-67751	5129	5.129					23	39806	1943	1.943			23	35538	1943	1.943					23	-64093	8513	8.513			3	0.000	2929	2.929					23	-53130	5448	5.448
			7	-39401	7913	7.913			10	1848	6971	6.971					24	45000	7741	7.741			24	36870	2140	2.14					24	-47490	7251	7.251			4	2291	5572	5.572					24	-84144	8538	8.538
			8	-36870	4393	4.393			11	0.000	6967	6.967					25	33690	7177	7.177			25	-9462	4050	4.05					25	-53531	6268	6.268			5	-59931	4722	4.722					25	-87274	4695	4.695
			9	-15642	5723	5.723			12	-13392	4648	4.648					26	36870	5524	5.524			26	-72255	5744	5.744				Image 02	1	-57095	4470	4.47			6	34509	4224	4.224					26	-40314	9562	9.562
			10	-33024	5280	5.28			13	-34695	3384	3.384				Image 02	1	56976	5280	5.28			27	-59744	3118	3.118					2	-36870	6678	6.678			7	-45000	5384	5.384					27	-20323	6206	6.206
			11	-28811	4979	4.979			14	-37405	4779	4.779					2	41309	9753	9.753			28	-104036	2598	2.598					3	-56889	5930	5.93			8	-76608	4830	4.83					28	-60945	6685	6.685
			12	-22834	4461	4.461			15	15945	1574	1.574					3	-7853	6503	6.503			29	-18435	0.787	0.787					4	-31827	7637	7.637			9	-42879	4354	4.354					29	26565	3929	3.929
			13	-42138	6226	6.226			16	47490	3519	3.519					4	-6340	5886	5.886			30	-23199	3465	3.465					5	-37569	7322	7.322			10	-66801	5115	5.115					30	2386	5280	5.28
			14	-34287	5686	5.686			17	4086	6240	6.24					5	15945	4909	4.909			31	26565	2450	2.45					6	-35538	7558	7.558			11	20136	7132	7.132					31	-12265	5115	5.115
			15	-75379	5190	5.19			18	8973	4259	4.259					6	0.000	5564	5.564			32	-95711	2253	2.253					7	-55886	8205	8.205			12	19290	4631	4.631					32	60945	6685	6.685
			16	20225	4354	4.354			19	4764	2500	2.5					7	12529	3907	3.907			33	30964	3798	3.798					8	-88315	7620	7.62			13	2862	4403	4.403					33	5856	8538	8.538
			17	-22620	2884	2.884			20	-61928	3674	3.674					8	25346	4584	4.584			34	20854	4805	4.805					9	-58241	5526	5.526			14	-11310	5686	5.686					34	0.000	9711	9.711
			18	-12381	9307	9.307			21	-53973	3037	3.037					9	4970	5013	5.013			35	0.000	1742	1.742					10	-37569	7089	7.089			15	-12804	5115	5.115				Image 02	1	-69864	7132	7.132
			19	22166	6308	6.308			22	35538	3732	3.732					10	9211	8283	8.283			36	45000	1759	1.759					11	-48814	7053	7.053			16	-11310	4480	4.48					2	35134	7150	7.15
			20	-45000	3728	3.728			23	-17650	4957	4.957					11	-16928	5190	5.19			37	45000	4574	4.574					12	-37875	5214	5.214			17	0.000	4393	4.393					3	-11004	8042	8.042
		Image 03	1	45	3519	3.519			24	-40236	3886	3.886					12	-4970	4987	4.987		Image 02	1	23199	3465	3.465					13	-23025	9575	9.575			18	18435	4264	4.264					4	23962	10883	10.883
			2	47121	4237	4.237			25	-28072	3674	3.674					13	-14036	4546	4.546			2	-63435	1841	1.841					14	-30256	6178	6.178			19	-7431	5013	5.013					5	2246	11133	11.133
			3	20225	4485	4.485			26	-2045	6225	6.225					14	-5528	6761	6.761			3	10008	3806	3.806					15	-46081	8283	8.283			20	-9866	5056	5.056					6	4865	10288	10.288
			4	-4764	5231	5.231		Image 03	1	21448	13163	13.163					15	6340	5886	5.886			4	41820	5457	5.457					16	-46397	6423	6.423			21	0.000	7029	7.029					7	-35538	3750	3.75
			5	7125	5278	5.278			2	9462	3852	3.852					16	0.000	12161	12.161			5	8531	4506	4.506					17	-49399	6226	6.226			22	-26565	3929	3.929					8	-55561	9261	9.261
			6	0.000	4230	4.23			3	0.000	2343	2.343				Image 03	1	50711	6268	6.268			6	12995	5856	5.856					18	-23629	7732	7.732			23	53130	5448	5.448					9	-4236	5886	5.886
			7	-8973	4050	4.05			4	29055	2361	2.361					2	30530	9845	9.845			7	21038	3147	3.147					19	-60803	8519	8.519			24	63435	3929	3.929					10	8130	6213	6.213
			8	-17879	7081	7.081			5	4086	3235	3.235					3	55561	9261	9.261			8	6340	4012	4.012					20	-2490	4987	4.987			25	36870	3339	3.339					11	65695	7345	7.345
			9	-23629	3790	3.79			6	20556	1852	1.852					4	-22521	9845	9.845			9	14036	4409	4.409					21	-45830	10768	10.768			26	-70346	3154	3.154					12	-177064	8513	8.513
			10	-48013	2996	2.996			7	45000	1875	1.875					5	28740	7737	7.737			10	-30069	4786	4.786					22	-43531	6009	6.009			27	-39806	3339	3.339					13	-16557	8528	8.528
			11	-14036	6397	6.397			8	45000	1875	1.875					6	36027	9022	9.022			11	60945	2225	2.225					23	-42274	6423	6.423			28	-26565	2884	2.884					14	-12653	11086	11.086
			12	-26565	3894	3.894			9	-7595	3274	3.274					7	36384	10486	10.486			12	7125	5278	5.278					24	2726	4695	4.695			29	-34695	3575	3.575					15	0.000	6080	6.08
			13	-34509	4281	4.281			10	18435	2778	2.778					8	-46123	7869	7.869			13	-94086	2996	2.996					25	-77661	7180	7.18			30	-43452	5798	5.798					16	14574	11508	11.508
			14	-63435	4451	4.451			11	18435	2778	2.778					9	-50599	7913	7.913			14	25463	5007	5.007					26	-25907	8513	8.513			31	-13241	3907	3.907					17	-12308	12293	12.293
			15	-56310	3037	3.037			12	21801	2230	2.23					10	0.000	10596	10.596			15	15422	6699	6.699				Image 03	1	25710	6549	6.549			32	0.000	3807	3.807					18	0.000	9657	9.657
			16	-23199	4901	4.901			13	25017	3539	3.539					11	0.000	10680	10.68			16	7431	5032	5.032					2	39806	5214	5.214			33	-90000	2929	2.929				Image 03	1	10125	6261	6.261
			17	-77005	3027	3.027			14	38660	1464	1.464					12	-68962	9083	9.083			17	-65556	2450	2.45					3	0.000	9079	9.079			34	-102995	2987	2.987					2	16189	7041	7.041
			18	-56310	4694	4.694			15	0.000	1464	1.464					13	-45000	7869	7.869			18	-84806	2500	2.5					4	27824	8907	8.907		Image 03	1	-90	3514	3.514					3	51633	6678	6.678
			19	-29982	6573	6.573			16	26565	2619	2.619					14	0.000	10589	10.589			19	10305	2537	2.537					5	24624	5769	5.769			2	-80538	2700	2.7					4	20772	6856	6.856
			20	-7125	3519	3.519			17	18435	2778	2.778					15	-91790	7035	7.035			20	14744	4345	4.345					6	67380	5769	5.769			3	-26565	4848	4.848					5	26565	6288	6.288
			21	-8746	2748	2.748			18	35538	1875	1.875					16	-22109	7614	7.614			21	0.000	3981	3.981					7	72897	6115	6.115			4	-23629	3807	3.807					6	54782	4631	4.631
			22	-41634	5290	5.29			19	16699	2132	2.132					17	-6483	9735	9.735			22	35218	4628	4.628					8	0.000	3514	3.514			5	-28811	4979	4.979					7	47490	7251	7.251
			23	-22249	5129	5.129			20	30964	1310	1.31					18	0.000	11885	11.885			23	6710	3765	3.765					9	55840	7392	7.392			6	-28301	3274	3.274					8	28443	6030	6.03
			24	-26565	2782	2.782			21	30964	1310	1.31					19	0.000	12741	12.741			24	22380	4118	4.118					10	30964	5123	5.123			7	-39806	3339	3.339					9	12095	6322	6.322
			25	-26565	5898	5.898			22	-75964	1781	1.781					20	0.000	8066	8.066			25	27897	4230	4.23					11	42709	3940	3.94			8	41186	2287	2.287					10	28740	7737	7.737
			26	-48013	2815	2.815			23	29745	1708	1.708				Image 04	1	21371	5384	5.384			26	-15945	1574	1.574					12	10437	8618	8.618			9	-45000	2071	2.071					11	1975	6450	6.45
			27	-50711	2996	2.996			24	66038	2230	2.23					2	28740	7737	7.737			27	34992	2691	2.691					13	38660	5626	5.626			10	-19983	2502	2.502					12	10125	6261	6.261
			28	-37875	2488	2.488			25	-29745	1708	1.708					3	1848	6742	6.742			28	-45000	3699	3.699					14	22620	8538	8.538			11	-31608	3415	3.415					13	24775	6157	6.157
			29	-18435	4171	4.171			26	-35538	1875	1.875					4	39207	10840	10.84			29	7595	3273	3.273					15	10784	4767	4.767			12	-21801	3740	3.74					14	16858	7687	7.687
			30	-31430	4567	4.567			27	26565	3539	3.539					5	18435	4909	4.909			30	16390	3862	3.862					16	20556	7507	7.507			13	-45000	1657	1.657					15	-9090	5633	5.633
		Image 04	1	-9866	10400	10.4			28	-24775	3274	3.274					6	12095	9307	9.307			31	20556	3699	3.699					17	19983	5280	5.28			14	-66038	2230	2.23					16	-14470	6961	6.961
			2	-4289	8805	8.805			29	9462	2652	2.652					7	26565	4848	4.848			32	56889	5935	5.935					18	11821	9593	9.593			15	-50194	3527	3.527					17	46848	4767	4.767
			3	-12653	11086	11.086			30	12529	2132	2.132					8	16699	4546	4.546			33	54782	4485	4.485					19	6520	7665	7.665			16	-11310	2361	2.361					18	10954	6837	6.837
			4	-1042	12011	12.011			31	19983	2502	2.502					9	38047	6268	6.268			34	25201	4118	4.118					20	7907	7994	7.994			17	0.000	2929	2.929					19	26565	5239	5.239
			5	-3013	12607	12.607			32	18435	2132	2.132					10	51340	5626	5.626			35	19654	3384	3.384					21	16260	5471	5.471			18	-31608	3415	3.415					20	-6116	6178	6.178
			6	1146	10840	10.84			33	-7125	1781	1.781					11	40601	6226	6.226			36	28610	2782	2.782					22	0.000	4686	4.686			19	-70346	3428	3.428					21	-6710	7665	7.665
			7	-6981	10934	10.934			34	-45000	1657	1.657					12	78232	10741	10.741			37	51340	5674	5.674					23	-19983	7782	7.782			20	21801	2230	2.23					22	28610	5633	5.633
			8	8130	4722	4.722			35	0.000	1757	1.757					13	11768	10800	10.8			38	-109179	5272	5.272					24	-1909	6742	6.742			21	32005	2112	2.112					23	-25641	6157	6.157
			9	-4399	5595	5.595			36	0.000	1757	1.757					14	8746	8573	8.573			39	18435	3384	3.384					25	11310	8960	8.96			22	48814	2287	2.287					24	2862	4403	4.403
			10	-2337	10852	10.852			37	-26565	1310	1.31					15	47121	8294	8.294			40	-45000	2463	2.463					26	5356	7053	7.053			23	-74745	2415	2.415					25	-5194	4695	4.695
			11	-40061	12675	12.675			38	57995	2112	2.112					16	22620	8538	8.538			41	50194	3536	3.536					27	-20136	7132	7.132			24	-97125	1781	1.781					26	92045	6157	6.157
			12	-25641	6157	6.157			39	7125	1781	1.781					17	-85236	7929	7.929			42	19290	4721	4.721					28	5711	8830	8.83			25	-24775	3154	3.154					27	31329	5776	5.776
			13	-48013	11820	11.82			40	60255	3670	3.67					18	48652	7275	7.275			43	18435	4721	4.721					29	2726	4695	4.695			26	-26565	3929	3.929				Image 04	1	36870	4393	4.393
			14	-33690	11209	11.209			41	-78690	3274	3.274					19	39806	6862	6.862			44	59534	4352	4.352					30	16504	6115	6.115			27	-16260	5471	5.471					2	64983	3539	3.539
			15	-46591	11190	11.19			42	57265	3575	3.575					20	45000	5384	5.384			45	60945	2347	2.347					31	23749	6038	6.038			28	-9866	5056	5.056					3	-71565	2778	2.778
			16	-47490	3527	3.527			43	29055	2361	2.361					21	-15422	6678	6.678			46	-90000	4230	4.23					32	0.000	4979	4.979			29	0.000	2636	2.636					4	85236	2652	2.652
			17	-43152	4767	4.767			44	-7125	1781	1.781					22	15945	7967	7.967			47	-90000	2239	2.239					33	-41348	7275	7.275			30	-72897	3058	3.058					5	68962	3154	3.154
			18	-1848	6742	6.742			45	0.000	1171	1.171					23	11768	5400	5.4			48	-7595	3273	3.273					34	25925	17552	17.552			31	-14744	4264	4.264					6	63435	3929	3.929
			19	-9462	5344	5.344			46	-51340	1464	1.464					24	14421	7886	7.886			49	-70710	4721	4.721					35	25201	16507	16.507			32	-57529	2763	2.763					7	64983	3539	3.539
		Image 05	1	-55784	6742	6.742			47	-36870	2112	2.112					25	-9462	6549	6.549			50	53130	1244	1.244					36	-14349	9660	9.66			33	-54782	4631	4.631					8	30964	2763	2.763
			2	-101310	4480	4.48			48	-50194	1875	1.875					26	26565	7858	7.858			51	-42879	4237	4.237					37	2203	5865	5.865			34	-77471	2071	2.071					9	60255	3670	3.67
			3	-44119	10149	10.149			49	-36870	2287	2.287					27	17241	6761	6.761			52	10305	4786	4.786					38	6340	5886	5.886			35	-90000	1171	1.171					10	67380	2884	2.884
			4	-46848	4767	4.767			50	3814	3235	3.235					28	42510	7053	7.053			53	-36870	4430	4.43					39	24624	5769	5.769			36	-41987	6009	6.009					11	52431	3575	3.575
			5	-40236	3750	3.75			51	34992	2763	2.763					29	14349	9660	9.66			54	-37569	3536	3.536					40	11310	5686	5.686			37	-30256	3015	3.015					12	66038	2230	2.23
			6	-19983	7782	7.782		Image 04	1	-11310	4480	4.48					30	-23749	6038	6.038			55	59534	4352	4.352					41	0.000	5857	5.857			38	-5194	2361	2.361					13	45000	3313	3.313
			7	-30466	8538	8.538			2	0.000	4393	4.393				Image 05	1	25560	5502	5.502			56	-38157	3886	3.886					42	67380	5656	5.656			39	-63435	0.655	0.655					14	61928	3670	3.67
			8	-34509	4224	4.224			3	-4764	2652	2.652					2	23499	5384	5.384			57	-36870	2140	2.14				Image 04	1	-13496	5754	5.754			40	-18435	2778	2.778					15	-90000	3514	3.514
			9	-41987	5813	5.813			4	-11310	2071	2.071					3	37875	12535	12.535			58	30579	5591	5.591					2	-1397	9083	9.083		Image 04	1	0	2636	2.636					16	39806	3527	3.527
			10	-55491	4224	4.224			5	33690	3168	3.168					4	33690	5686	5.686			59	21038	2912	2.912					3	-1848	6815	6.815			2	-65225	3274	3.274					17	58392	3415	3.415
			11	-74055	6396	6.396			6	32471	2763	2.763					5	58392	6831	6.831		Image 04	1	0	4979	4.979					4	0.000	6150	6.15			3	-30466	4324	4.324					18	72474	4354	4.354
		Image 06	1	63435	3015	3.015			7	8130	3274	3.274					6	15068	5754	5.754			2	0	3221	3.221					5	-6116	6178	6.178			4	-41634	5400	5.4					19	63435	1965	1.965
			2	-16928	5190	5.19			8	21801	6961	6.961					7	9462	5344	5.344			3	42709	3940	3.94					6	-13570	6607	6.607			5	-28301	6288	6.288					20	61699	3274	3.274
			3	0.000	2050	2.05			9	-14621	5190	5.19					8	21801	6961	6.961			4	32905	4470	4.47					7	-11310	5686	5.686			6	-11310	3274	3.274					21	45000	3728	3.728
			4	-14036	2700	2.7			10	-85601	2943	2.943					9	-92862	8791	8.791			5	-3814	3235	3.235					8	0.000	5052	5.052			7	-14036	3623	3.623					22	66038	2230	2.23
			5	56310	1708	1.708			11	16260	5471	5.471					10	79046	6837	6.837			6	30256	3015	3.015					9	0.000	4979	4.979			8	-14036	2700	2.7					23	75379	5190	5.19
			6	-7125	5304	5.304			12	36254	3983	3.983					11	16928	5190	5.19			7	-45000	2485	2.485					10	-34824	6094	6.094			9	0.000	4100	4.1					24	50194	1875	1.875
			7	36254	3983	3.983			13	48013	2899	2.899					12	41878	8513	8.513			8	-63435	3929	3.929					11	0.000	7614	7.614			10	-10305	2361	2.361					25	79695	4767	4.767
			8	-12724	6893	6.893			14	21801	2230	2.23					13	13570	6607	6.607			9	19983	5280	5.28					12	-4399	5865	5.865			11	-9462	2700	2.7					26	54462	5686	5.686
			9	-47490	3527	3.527			15	-60255	1708	1.708					14	33690	4631	4.631			10	24444	5115	5.115					13	3814	6761	6.761			12	-3366	3818	3.818					27	45000	3728	3.728
			10	-10784	4767	4.767			16	33690	3168	3.168					15	31504	7886	7.886			11	14036	6358	6.358					14	0.000	7614	7.614			13	-21801	2230	2.23					28	45000	2485	2.485
			11	-5528	6834	6.834			17	45000	2485	2.485					16	29982	6430	6.43			12	10620	3563	3.563					15	-7853	6503	6.503			14	-21038	3154	3.154					29	67620	4079	4.079
			12	-2603	4987	4.987			18	53973	2929	2.929					17	28610	5633	5.633			13	59036	3818	3.818					16	-39806	5214	5.214			15	-29745	1708	1.708					30	53130	5448	5.448
			13	-14744	4264	4.264			19	-29055	2361	2.361					18	-45000	2899	2.899			14	-8746	5633	5.633					17	-21501	7886	7.886			16	-11310	3274	3.274					31	61390	2763	2.763
			14	-10305	5056	5.056			20	-70017	5004	5.004					19	26565	8776	8.776			15	10305	2361	2.361					18	-4236	12039	12.039			17	-21801	3428	3.428					32	66038	2230	2.23
			15	-12529	4193	4.193			21	27759	4584	4.584					20	28301	6288	6.288			16	-104036	5400	5.4					19	0.000	7029	7.029			18	-21801	2502	2.502					33	60255	3670	3.67
			16	-13241	3907	3.907			22	-4764	2652	2.652					21	29055	4324	4.324			17	24228	4848	4.848					20	-2573	19641	19.641			19	-25560	5502	5.502					34	53746	3983	3.983
			17	0.000	4686	4.686			23	-8130	3274	3.274					22	-19799	5930	5.93			18	-101889	4193	4.193					21	-3945	6450	6.45			20	-31430	4722	4.722					35	45000	6627	6.627
			18	0.000	2050	2.05			24	19983	2502	2.502					23	14931	3339	3.339			19	-45000	4142	4.142					22	-4764	5280	5.28			21	-48366	2700	2.7					36	-8973	4142	4.142
			19	28072	3670	3.67			25	73610	3983	3.983					24	17354	3704	3.704			20	20556	3704	3.704					23	0.000	4686	4.686			22	-68199	1310	1.31				Image 05	1	68199	4731	4.731
			20	-11310	5686	5.686			26	5711	4403	4.403					25	32619	6581	6.581			21	49399	3940	3.94					24	2603	4695	4.695			23	32005	2112	2.112					2	57265	3818	3.818
			21	-14931	3339	3.339			27	34695	3575	3.575					26	-15945	3058	3.058			22	-74745	2415	2.415					25	-30651	6831	6.831			24	-45000	3113	3.113					3	61699	3274	3.274
			22	3576	3527	3.527			28	53130	2287	2.287					27	0.000	7213	7.213			23	59036	5123	5.123				Image 06	1	-48814	4575	4.575			25	-19983	2502	2.502					4	-75964	2700	2.7
			23	54689	6503	6.503			29	-68199	4731	4.731				Image 06	1	-26565	3015	3.015			24	-53973	2929	2.929					2	-45000	4970	4.97			26	-15945	1577	1.577					5	45000	3728	3.728
			24	35218	4631	4.631			30	48814	2287	2.287					2	-42510	3527	3.527			25	-48366	2700	2.7					3	-35538	3750	3.75			27	-12529	2132	2.132					6	39289	3113	3.113
		Image 08	1	-7595	10026	10.026			31	-51340	1464	1.464					3	-4236	5865	5.865			26	-45000	2485	2.485					4	-45000	2485	2.485			28	-22620	2884	2.884					7	28072	3670	3.67
			2	3180	3818	3.818			32	-26565	1965	1.965					4	6710	3818	3.818			27	-2490	4987	4.987					5	-46736	5181	5.181			29	-7125	1781	1.781					8	36870	2287	2.287
			3	-2862	8791	8.791			33	15524	4264	4.264					5	-5440	4695	4.695			28	18435	2778	2.778					6	26565	4848	4.848			30	-28610	2619	2.619					9	58392	3415	3.415
			4	0.000	12886	12.886			34	-2603	4987	4.987					6	-20854	5004	5.004			29	-38157	3983	3.983					7	61699	3274	3.274			31	5711	2071	2.071					10	55305	3575	3.575
			5	31430	18534	18.534			35	45000	3313	3.313					7	-12095	2987	2.987			30	-21801	7233	7.233					8	15255	2415	2.415			32	-48366	2700	2.7					11	65376	5769	5.769
			6	39094	18113	18.113			36	23199	3539	3.539					8	-63435	3539	3.539			31	53746	3983	3.983					9	-40601	4162	4.162			33	-21801	3428	3.428					12	63435	3929	3.929
			7	1878	13475	13.475		Image 05	1	-67166	4574	4.574					9	26565	2619	2.619			32	-59744	3015	3.015					10	-34992	2519	2.519			34	-14036	3623	3.623					13	75964	3623	3.623
			8	-3270	7620	7.62			2	-69775	4574	4.574					10	-21801	3539	3.539			33	90000	3807	3.807					11	-3576	3527	3.527			35	-35538	1875	1.875					14	45000	3313	3.313
			9	0.000	5272	5.272			3	72897	2837	2.837					11	0.000	2636	2.636			34	45000	5384	5.384					12	-3576	3527	3.527			36	-26565	1965	1.965					15	38660	2700	2.7
			10	-2386	5280	5.28			4	74476	4103	4.103					12	0.000	3807	3.807			35	-9090	5633	5.633					13	-18435	2778	2.778			37	-54462	1875	1.875					16	38660	2700	2.7
			11	-10305	5056	5.056			5	73496	6220	6.22					13	5194	4695	4.695			36	0.000	1757	1.757					14	-2603	4695	4.695			38	-37875	2519	2.519					17	63435	1965	1.965
			12	-2291	5572	5.572			6	-73610	3862	3.862					14	0.000	4686	4.686			37	0.000	2636	2.636					15	59534	8791	8.791			39	-26565	3015	3.015					18	61699	3274	3.274
			13	0.000	4393	4.393			7	-73072	5195	5.195					15	-4574	5572	5.572		Image 05	1	17103	3058	3.058					16	-21801	4731	4.731			40	-34992	2519	2.519					19	50194	4987	4.987
			14	-2045	6157	6.157			8	8130	3027	3.027					16	-26565	3274	3.274			2	18435	2778	2.778					17	-66371	3807	3.807			41	0.000	1757	1.757					20	49764	3750	3.75
			15	0.000	4979	4.979			9	48180	5641	5.641					17	0.000	3221	3.221			3	4086	2943	2.943					18	-75964	3623	3.623			42	-90000	0.879	0.879					21	-83660	2071	2.071
			16	1848	6742	6.742			10	25769	7011	7.011					18	-26565	3274	3.274			4	-12529	3907	3.907					19	-28610	5633	5.633			43	-55008	2519	2.519					22	48013	3113	3.113
			17	17103	8893	8.893			11	27897	4230	4.23					19	4399	2943	2.943			5	24444	5384	5.384					20	-41987	3113	3.113			44	-26565	1577	1.577					23	63435	2884	2.884
			18	8973	8283	8.283			12	20854	4805	4.805					20	-8746	2943	2.943			6	19983	2502	2.502					21	-30651	6831	6.831			45	-71565	2132	2.132					24	86424	3527	3.527
			19	11310	4480	4.48			13	-71565	2837	2.837					21	-16390	3983	3.983			7	10008	3852	3.852					22	-9462	5344	5.344			46	-23629	3807	3.807					25	58392	3415	3.415
			20	7431	5013	5.013			14	68629	5359	5.359					22	-7595	3235	3.235			8	-4236	5886	5.886					23	-71565	3428	3.428			47	-34509	4224	4.224					26	49399	3940	3.94
			21	-7125	5304	5.304			15	27979	7903	7.903					23	-30964	2619	2.619			9	-64799	4193	4.193					24	-12804	4830	4.83			48	-21801	2502	2.502					27	75964	4546	4.546
			22	8881	7126	7.126			16	25560	5457	5.457					24	-29358	4069	4.069			10	11310	4480	4.48					25	-19290	4631	4.631			49	-18435	2132	2.132					28	64537	5239	5.239
			23	8973	4142	4.142			17	46975	4402	4.402					25	-27897	4324	4.324			11	15945	3058	3.058					26	-10305	4767	4.767			50	-45000	2485	2.485					29	61390	2619	2.619
			24	1273	9962	9.962			18	56889	5935	5.935					26	-28301	3274	3.274			12	19440	4079	4.079					27	-17354	3704	3.704		Image 05	1	53130	5448	5.448					30	74055	3339	3.339
			25	12339	7180	7.18			19	-92121	5976	5.976					27	-14036	5400	5.4			13	0.000	2929	2.929					28	-10620	3563	3.563			2	-30964	6430	6.43				Image 06	1	40601	3940	3.94
			26	14534	6038	6.038			20	73811	7245	7.245					28	11889	4193	4.193			14	14036	4546	4.546					29	-51340	5626	5.626			3	26565	3539	3.539					2	73301	4631	4.631
			27	0.000	6150	6.15			21	-53130	3186	3.186					29	-67166	4461	4.461			15	15945	1577	1.577					30	-57095	4470	4.47			4	-23629	3807	3.807					3	68199	2502	2.502
			28	29249	12460	12.46			22	-26565	2782	2.782					30	-21801	2502	2.502			16	6710	3852	3.852					31	-6340	5886	5.886			5	-29745	7083	7.083					4	55176	6094	6.094
			29	-2603	4695	4.695			23	48814	4588	4.588					31	-45000	2071	2.071			17	31608	3415	3.415					32	-10620	3563	3.563			6	-38157	7913	7.913					5	63435	6549	6.549
		Image 09	1	-26565	4979	4.979			24	3180	3989	3.989					32	-25017	3539	3.539			18	11310	2361	2.361					33	-22834	4461	4.461			7	-47490	3527	3.527					6	36384	5214	5.214
			2	15524	3983	3.983			25	-8746	5808	5.808				Image 07	1	-10784	4767	4.767			19	13241	3907	3.907					34	-90000	4100	4.1			8	-24775	6423	6.423					7	34992	5448	5.448
			3	4399	5886	5.886			26	2386	5231	5.231					2	7765	5013	5.013			20	4236	5886	5.886				Image 07	1	-96520	7665	7.665			9	-56310	3983	3.983					8	-93013	4111	4.111
			4	-13392	4830	4.83			27	-23629	3894	3.894					3	-2291	5572	5.572			21	3180	3818	3.818					2	-6340	7956	7.956			10	-87709	5572	5.572					9	47121	4142	4.142
			5	-6582	5886	5.886			28	-84806	2500	2.5					4	-39094	4575	4.575			22	6710	7374	7.374					3	-38367	6678	6.678			11	-70201	5930	5.93					10	45000	6213	6.213
			6	84560	4695	4.695			29	-29745	3456	3.456					5	0.000	3221	3.221			23	9462	1493	1.493					4	7595	10064	10.064			12	32735	3818	3.818					11	90000	6150	6.15
			7	-5572	9121	9.121			30	-11889	4295	4.295					6	0.000	4393	4.393			24	0.000	4979	4.979					5	-8746	11556	11.556			13	-2203	5572	5.572					12	74055	6396	6.396
			8	30964	7637	7.637			31	-26565	2902	2.902					7	0.000	3221	3.221			25	17354	3704	3.704					6	-48366	5400	5.4			14	-34287	5686	5.686					13	63435	5502	5.502
			9	-4086	6157	6.157			32	18435	4171	4.171					8	-49899	5400	5.4			26	53130	4393	4.393					7	-45000	6213	6.213			15	-51340	5626	5.626					14	-80538	5344	5.344
			10	1790	7035	7.035			33	-7765	4753	4.753					9	0.000	5272	5.272			27	45000	3113	3.113					8	-17650	5190	5.19			16	-90000	3807	3.807					15	46548	5798	5.798
			11	21251	8538	8.538			34	9462	4012	4.012					10	6582	5595	5.595			28	58241	5526	5.526					9	56310	3818	3.818			17	-13392	4830	4.83					16	35218	4631	4.631
			12	-19983	5004	5.004			35	47291	3886	3.886					11	3576	3527	3.527			29	35218	4631	4.631					10	-63435	3929	3.929			18	-19179	5280	5.28					17	33690	6986	6.986
			13	-18435	1577	1.577			36	-90000	2488	2.488					12	-2386	5280	5.28			30	36870	4393	4.393					11	-40815	6450	6.45			19	-10125	6261	6.261					18	-67834	6308	6.308
			14	-18435	2132	2.132			37	-31608	3244	3.244					13	0.000	3807	3.807			31	12095	6322	6.322					12	-35538	3983	3.983			20	-16260	5471	5.471					19	-80134	5056	5.056
			15	-26565	3015	3.015		Image 06	1	-11592	8673	8.673					14	0.000	5272	5.272			32	20556	1852	1.852					13	-70710	4631	4.631			21	-7595	6793	6.793					20	82147	6503	6.503
			16	-34695	3575	3.575			2	-16991	8247	8.247					15	8130	4722	4.722			33	38660	4162	4.162					14	-45000	3313	3.313			22	-24775	6423	6.423				Image 07	1	-87138	4403	4.403
			17	25017	7467	7.467			3	-15751	8810	8.81					16	14036	9022	9.022			34	33690	3168	3.168					15	-52595	4803	4.803			23	-35538	3750	3.75					2	-80910	5633	5.633
			18	-14931	3339	3.339			4	-28887	7339	7.339					17	7125	3527	3.527		Image 06	1	41634	2700	2.7				Image 08	1	-9462	6549	6.549			24	-18435	5557	5.557					3	63435	4324	4.324
			19	0.000	5857	5.857			5	-40156	9149	9.149					18	-60255	1708	1.708			2	18435	2778	2.778					2	11768	5400	5.4			25	-14036	4546	4.546					4	80134	5056	5.056
			20	50194	6862	6.862			6	-40101	5400	5.4				Image 08	1	40914	4354	4.354			3	41634	2700	2.7					3	6843	5595	5.595			26	-40601	4162	4.162					5	73740	5471	5.471
			21	-6116	6178	6.178			7	50711	9376	9.376					2	34509	4224	4.224			4	56310	2519	2.519					4	26565	3929	3.929			27	-13134	6607	6.607					6	59421	5776	5.776
			22	-36870	7732	7.732			8	-12680	9022	9.022					3	17103	3058	3.058			5	40601	2071	2.071					5	13392	4830	4.83			28	-23499	5384	5.384					7	-81469	4432	4.432
			23	-63435	4979	4.979			9	-17103	8893	8.893					4	-69444	5656	5.656			6	56310	1708	1.708					6	17103	3058	3.058		Image 06	1	25560	5502	5.502					8	84428	9121	9.121
			24	17879	7132	7.132			10	63435	5894	5.894					5	24228	4848	4.848			7	41186	2287	2.287					7	14621	5115	5.115			2	41634	7880	7.88					9	-70346	3154	3.154
			25	-65376	5769	5.769			11	-32005	2112	2.112					6	8531	4432	4.432			8	24444	2619	2.619					8	20726	8707	8.707			3	10437	8618	8.618					10	52253	8553	8.553
			26	-50194	5214	5.214			12	-12265	5115	5.115					7	57995	4224	4.224			9	26565	1310	1.31					9	14931	3339	3.339			4	35218	4631	4.631					11	55620	9910	9.91
			27	-65556	5239	5.239			13	7595	3274	3.274					8	47291	3940	3.94			10	21801	1310	1.31					10	22249	5384	5.384			5	44091	9735	9.735					12	51116	8737	8.737
			28	-39472	4987	4.987			14	-12995	2987	2.987					9	18435	4354	4.354			11	11310	2132	2.132					11	16699	4546	4.546			6	11689	6607	6.607					13	72646	3704	3.704
			29	41987	2899	2.899		Image 07	1	-18435	2778	2.778					10	49086	4354	4.354			12	51340	4162	4.162					12	19983	10284	10.284			7	-77005	5754	5.754					14	-90000	5564	5.564
			30	-25710	6549	6.549			2	-45000	2485	2.485					11	35218	4631	4.631			13	38660	5626	5.626					13	14826	7886	7.886			8	5711	4403	4.403					15	84472	6761	6.761
			31	30964	7484	7.484			3	0.000	4100	4.1					12	33690	8042	8.042			14	54162	4803	4.803					14	21251	4079	4.079			9	34160	7392	7.392					16	-79875	6261	6.261
			32	0.000	5857	5.857			4	-25346	4584	4.584					13	23962	4461	4.461			15	20556	1852	1.852					15	18886	8707	8.707			10	25115	7732	7.732					17	55008	2763	2.763
			33	-81870	6213	6.213			5	-28610	2763	2.763					14	29745	3415	3.415			16	45000	1657	1.657					16	25710	6549	6.549			11	13736	10229	10.229					18	-78690	4480	4.48
			34	-3576	7035	7.035			6	-36027	2929	2.929					15	30466	4324	4.324			17	26565	3274	3.274					17	15255	7603	7.603			12	22109	7614	7.614					19	90000	6150	6.15
			35	-6710	3852	3.852			7	-25017	3539	3.539					16	27553	5633	5.633			18	-90000	1171	1.171					18	39611	8325	8.325			13	-6340	7956	7.956					20	-80910	5633	5.633
			36	-10620	3563	3.563			8	-2603	4987	4.987					17	26565	3929	3.929			19	-45000	1243	1.243					19	-30256	6178	6.178			14	-28811	4979	4.979					21	67380	5769	5.769
			37	38660	4162	4.162			9	-26565	4848	4.848					18	26565	3274	3.274			20	36870	2112	2.112					20	23199	6691	6.691			15	-6340	3852	3.852					22	83884	6178	6.178
			38	0.000	1464	1.464			10	-12095	6261	6.261					19	22620	2884	2.884			21	51340	1464	1.464					21	31608	3415	3.415			16	40426	7687	7.687					23	55305	6742	6.742
			39	-10008	3852	3.852			11	14036	2700	2.7					20	37875	5039	5.039			22	29745	1708	1.708					22	28811	4979	4.979			17	59534	4470	4.47					24	77471	2132	2.132
		Image 10	1	-10305	7415	7.415			12	-6340	3852	3.852					21	22834	4461	4.461			23	33690	3168	3.168					23	15945	7967	7.967			18	12529	8100	8.1					25	86309	6761	6.761
			2	5194	7345	7.345			13	-7765	4722	4.722				Image 10	1	-51147	10200	10.2			24	54462	1875	1.875					24	46975	4354	4.354			19	13241	3907	3.907					26	60461	7737	7.737
			3	21571	10115	10.115			14	-19654	3154	3.154					2	-57848	8941	8.941			25	45000	2485	2.485					25	16504	6115	6.115			20	2045	6157	6.157					27	63435	5894	5.894
			4	-7125	5304	5.304			15	0.000	3221	3.221					3	7125	7083	7.083			26	21801	4731	4.731					26	12265	5115	5.115			21	12804	9880	9.88					28	48576	4987	4.987
			5	-14036	9022	9.022			16	-14621	5115	5.115					4	74539	10660	10.66			27	32471	2763	2.763					27	13496	5686	5.686			22	43831	7665	7.665					29	90000	3807	3.807
			6	-11310	4480	4.48			17	-29358	4069	4.069					5	65225	6157	6.157			28	39806	1875	1.875					28	16504	6115	6.115			23	51710	5214	5.214					30	61189	4979	4.979
			7	5528	6761	6.761			18	-29055	2361	2.361					6	-54866	7150	7.15		Image 07	1	-3576	3527	3.527					29	32005	4224	4.224			24	-57653	7637	7.637					31	52696	5857	5.857
			8	21038	3154	3.154			19	-18435	5557	5.557					7	55784	6742	6.742			2	-32005	4069	4.069					30	20556	5656	5.656			25	-36027	2929	2.929				Image 08	1	45	4970	4.97
			9	0.000	4686	4.686			20	21038	3154	3.154					8	-90000	10543	10.543			3	-36870	3339	3.339					31	79992	3852	3.852			26	57804	6986	6.986					2	54162	4803	4.803
			10	-15945	4909	4.909			21	-27408	6685	6.685					9	28443	6030	6.03			4	-20556	1852	1.852					32	0.000	4979	4.979			27	12011	10453	10.453					3	68199	4731	4.731
			11	0.000	1464	1.464			22	-32276	4874	4.874					10	-78111	8673	8.673			5	-29982	6430	6.43					33	-81254	5923	5.923			28	34992	5448	5.448					4	53130	3339	3.339
			12	-18435	5557	5.557			23	38660	2929	2.929					11	27646	5239	5.239			6	-36870	5448	5.448					34	16928	5190	5.19			29	8366	7704	7.704					5	48814	4767	4.767
			13	-5711	4403	4.403			24	0.000	2929	2.929					12	23629	7732	7.732			7	-68199	3539	3.539					35	13431	15059	15.059			30	51340	8325	8.325					6	53973	5857	5.857
			14	-45000	6213	6.213			25	-53130	4393	4.393					13	45000	9112	9.112			8	-11310	2415	2.415					36	21801	4731	4.731			31	6710	7665	7.665					7	36870	6678	6.678
			15	0.000	7614	7.614			26	-90000	3221	3.221					14	29358	7994	7.994			9	-23499	5502	5.502					37	32005	6178	6.178			32	41987	5813	5.813					8	57995	6178	6.178
			16	-61821	6943	6.943			27	-8746	5923	5.923					15	0.000	8431	8.431			10	-15255	4909	4.909					38	-7125	3527	3.527			33	17819	12876	12.876					9	68629	5384	5.384
			17	0.000	7029	7.029			28	-11310	4480	4.48					16	0.000	10241	10.241			11	-30256	3015	3.015					39	14036	3623	3.623			34	62021	7994	7.994					10	43152	4767	4.767
			18	0.000	4393	4.393			29	-22620	5769	5.769				Image 11	1	-6170	8247	8.247			12	-28811	4979	4.979					40	13392	4830	4.83			35	5440	4722	4.722					11	73496	6115	6.115
			19	-21631	13542	13.542		Image 08	1	-59036	5123	5.123					2	10081	10111	10.111			13	0.000	6736	6.736					41	16699	4546	4.546		Image 07	1	-46736	10149	10.149					12	62354	5239	5.239
			20	8616	7415	7.415			2	-30964	2763	2.763					3	-5440	4722	4.722			14	-71565	4909	4.909					42	1548	8205	8.205			2	-26565	5894	5.894					13	63435	7203	7.203
			21	-17526	8893	8.893			3	-20225	4354	4.354					4	14036	13567	13.567			15	-32735	3575	3.575				Image 09	1	-84289	6761	6.761			3	-23199	6691	6.691					14	62650	7203	7.203
			22	0.000	4100	4.1			4	-24775	3154	3.154					5	-84289	6761	6.761			16	-21371	5384	5.384					2	-83660	5886	5.886			4	45000	4556	4.556					15	87274	4695	4.695
			23	14036	7245	7.245			5	-41634	2700	2.7					6	-27699	9957	9.957			17	-71565	2778	2.778					3	-41634	2700	2.7			5	20556	7507	7.507					16	45000	4970	4.97
			24	-43152	4767	4.767			6	-68199	3539	3.539					7	-7125	7083	7.083			18	-15945	1577	1.577					4	-9462	2700	2.7			6	-8130	3274	3.274					17	41186	4575	4.575
			25	0.000	4393	4.393			7	-33690	2519	2.519					8	0.000	4686	4.686			19	60945	2361	2.361					5	63435	4324	4.324			7	0.000	6443	6.443					18	65225	6423	6.423
			26	-11689	6607	6.607			8	-63435	2884	2.884					9	-14036	3623	3.623			20	-3814	3235	3.235					6	-93366	7620	7.62			8	0.000	7907	7.907					19	67834	6308	6.308
			27	-8130	6213	6.213			9	-39289	3113	3.113					10	0.000	4686	4.686			21	-45000	3113	3.113					7	-103627	7529	7.529			9	-66038	6423	6.423					20	52125	5039	5.039
		Image 11	1	55713	5686	5.686			10	-47291	3940	3.94				Image 12	1	0	5272	5.272			22	-12095	3274	3.274					8	61928	3670	3.67			10	-86987	8221	8.221					21	62354	5239	5.239
			2	31759	5526	5.526			11	-50194	1875	1.875					2	-13241	7529	7.529			23	-51340	2929	2.929					9	-80134	5056	5.056			11	-83660	10026	10.026					22	22620	5769	5.769
			3	83660	4142	4.142			12	-27759	4584	4.584					3	-3434	10852	10.852			24	-21801	3428	3.428					10	-24624	5769	5.769			12	-31329	11954	11.954					23	-41987	6009	6.009
			4	0.000	4979	4.979			13	-48814	2287	2.287					4	-46469	6009	6.009			25	-42510	3527	3.527					11	-66801	6691	6.691			13	-35838	9669	9.669					24	45000	7041	7.041
			5	69146	5004	5.004		Image 09	1	-62447	5633	5.633					5	-27699	9957	9.957			26	-45000	4142	4.142					12	-51340	4162	4.162			14	-38157	3750	3.75					25	60255	3670	3.67
			6	-28301	3274	3.274			2	-51340	2700	2.7					6	-30735	9445	9.445			27	-8130	4722	4.722					13	41009	6640	6.64			15	-23629	7614	7.614					26	54866	7150	7.15
			7	-17354	3704	3.704			3	-26565	3929	3.929					7	17819	6483	6.483			28	-9462	2652	2.652					14	36529	7322	7.322			16	-25201	4193	4.193					27	72181	6483	6.483
			8	-40236	3750	3.75			4	-45000	2071	2.071					8	0.000	9957	9.957			29	-14036	2700	2.7					15	0.000	3221	3.221			17	-83047	9154	9.154					28	64440	5502	5.502
			9	-49764	3750	3.75			5	-45000	2899	2.899					9	0.000	11129	11.129			30	63435	5239	5.239					16	-14931	3339	3.339			18	-108435	3428	3.428					29	60255	5376	5.376
			10	-73496	6115	6.115			6	-47121	4142	4.142					10	2545	9962	9.962			31	-48013	2899	2.899					17	47911	9121	9.121			19	41186	4575	4.575					30	-85711	8805	8.805
			11	63435	4324	4.324			7	-36870	3339	3.339					11	9728	15744	15.744			32	-31608	3415	3.415					18	54782	4631	4.631			20	-38157	7913	7.913				Image 09	1	0	4100	4.1
			12	37569	3750	3.75			8	-45000	2899	2.899					12	9039	9775	9.775			33	-63435	2361	2.361					19	59534	4470	4.47			21	-79114	5686	5.686					2	-36870	3339	3.339
			13	39289	6226	6.226			9	-37875	2519	2.519					13	-6953	9154	9.154			34	-50194	1875	1.875					20	-1591	7913	7.913			22	-92386	5280	5.28					3	-101310	2361	2.361
			14	-92726	4695	4.695			10	-36870	2287	2.287					14	9926	8907	8.907			35	51340	1464	1.464					21	3468	7327	7.327			23	-35538	7558	7.558					4	-41987	2899	2.899
			15	57095	4470	4.47			11	-60642	4069	4.069					15	-15255	7603	7.603			36	-57265	3575	3.575					22	-33690	3168	3.168		Image 08	1	-65225	6423	6.423					5	48814	2287	2.287
			16	43152	4767	4.767			12	45000	2899	2.899					16	-18435	8984	8.984			37	-13241	3907	3.907					23	31608	3415	3.415			2	36384	5214	5.214					6	37875	2519	2.519
			17	36870	5448	5.448			13	-57265	3575	3.575					17	8326	9196	9.196			38	-100620	3563	3.563					24	51340	2700	2.7			3	-102265	5115	5.115					7	48814	2287	2.287
			18	36254	3983	3.983			14	75964	3623	3.623					18	0.000	7029	7.029			39	-33690	3168	3.168					25	-3576	3527	3.527			4	-100784	4767	4.767					8	45000	3728	3.728
			19	-7595	3274	3.274			15	-55491	4224	4.224					19	-19654	9910	9.91			40	-50194	3527	3.527					26	61699	3274	3.274			5	-95906	6470	6.47					9	45000	2485	2.485
			20	14036	5400	5.4			16	-66371	3807	3.807				Image 13	1	-14621	10584	10.584			41	-26565	3929	3.929					27	62103	4324	4.324			6	-70201	5930	5.93					10	71565	3428	3.428
			21	75466	6038	6.038			17	-80538	2652	2.652					2	-10176	8618	8.618			42	-12529	4193	4.193					28	-5711	4403	4.403			7	54246	6912	6.912					11	53973	2929	2.929
		Image 12	1	54462	3575	3.575			18	-41987	3113	3.113					3	61260	7737	7.737			43	-26565	3274	3.274					29	-90000	2343	2.343			8	51340	5626	5.626					12	65225	3274	3.274
			2	70346	3428	3.428			19	-29055	6685	6.685					4	-6340	10026	10.026			44	-28610	2619	2.619					30	-81254	2943	2.943			9	-70560	4079	4.079					13	33690	3983	3.983
			3	68552	6581	6.581			20	-63435	1965	1.965					5	-8746	11556	11.556		Image 08	1	0	4100	4.1					31	-67380	2884	2.884			10	-90000	4100	4.1					14	72646	3704	3.704
			4	38157	3750	3.75			21	-52431	3575	3.575					6	-9866	10400	10.4			2	-22620	2884	2.884					32	14036	3623	3.623			11	-91909	6450	6.45					15	65556	2619	2.619
			5	23629	3807	3.807			22	-78111	4193	4.193					7	-7275	10354	10.354			3	20225	4354	4.354					33	61928	3670	3.67			12	-43025	4556	4.556					16	36870	3339	3.339
			6	-70560	3983	3.983			23	-74745	5115	5.115					8	-5618	13551	13.551			4	10008	3852	3.852					34	63435	3929	3.929			13	-40914	4354	4.354					17	53130	2112	2.112
			7	40601	3940	3.94			24	-51340	5626	5.626					9	-3366	11144	11.144			5	-45000	3113	3.113				Image 10	1	-3691	6761	6.761			14	-33690	3168	3.168					18	29745	1708	1.708
			8	80910	5633	5.633			25	-68962	6206	6.206					10	-12680	9022	9.022			6	-29055	6685	6.685					2	0.000	6150	6.15			15	-42709	3940	3.94					19	-57265	3818	3.818
			9	72350	4909	4.909			26	-65225	6157	6.157					11	-13069	12644	12.644			7	-34380	5039	5.039					3	-34992	5280	5.28			16	62650	7203	7.203					20	-82875	5304	5.304
			10	58496	7886	7.886			27	-59744	3015	3.015					12	-13134	6607	6.607			8	-24775	3154	3.154					4	-3094	8205	8.205			17	-100491	5973	5.973					21	66038	2230	2.23
			11	18435	2778	2.778			28	-28301	3274	3.274				Image 14	1	-15945	7886	7.886			9	-26565	3929	3.929					5	-3814	6470	6.47			18	-79875	6261	6.261					22	-72897	3058	3.058
			12	50906	4575	4.575			29	23499	5384	5.384					2	-14744	8737	8.737			10	-21038	3154	3.154					6	1273	9962	9.962			19	-90000	4686	4.686					23	-92862	4403	4.403
			13	36870	4393	4.393		Image 10	1	48013	5813	5.813					3	-27474	6288	6.288			11	-11310	2361	2.361					7	6340	5886	5.886			20	-92386	5280	5.28					24	49764	3750	3.75
			14	0.000	4393	4.393			2	72121	7041	7.041					4	-21161	7233	7.233			12	-19983	5004	5.004					8	-5711	8830	8.83			21	-94086	6157	6.157					25	64440	5502	5.502
			15	49399	3940	3.94			3	63435	3539	3.539					5	-31608	6831	6.831			13	-32005	4069	4.069					9	4514	8513	8.513			22	-112751	7345	7.345					26	66038	4461	4.461
			16	57995	4224	4.224			4	41186	4575	4.575					6	-13449	10229	10.229			14	-29745	3415	3.415					10	8616	7415	7.415			23	32196	6986	6.986					27	63435	3929	3.929
			17	45000	4970	4.97			5	73301	2415	2.415					7	0.000	9438	9.438			15	-28072	3670	3.67					11	-2862	8805	8.805			24	34992	2519	2.519					28	-58570	4722	4.722
			18	45000	4556	4.556			6	-72646	7409	7.409					8	-33690	5526	5.526			16	-26565	4979	4.979					12	-37304	5857	5.857			25	-12995	2987	2.987					29	-27759	4722	4.722
									7	37235	6912	6.912					9	-42510	7251	7.251			17	-20556	3704	3.704					13	-35910	7967	7.967			26	37569	3750	3.75					30	-68199	3428	3.428
						6.111			8	14931	3339	3.339					10	-2862	8791	8.791			18	3180	3818	3.818					14	-6189	18322	18.322			27	38660	5626	5.626					31	75964	2700	2.7
									9	-73443	8528	8.528					11	-9246	9485	9.485			19	-16260	5471	5.471					15	7125	7083	7.083			28	-27300	7598	7.598					32	47490	3527	3.527
								Image 11	1	48013	5813	5.813					12	-38418	8142	8.142			20	-28301	3274	3.274					16	-27408	6549	6.549			29	65095	6812	6.812					33	74055	3339	3.339
									2	72121	7041	7.041					13	-20323	6206	6.206			21	-42510	3527	3.527					17	-26565	6943	6.943			30	-101310	3274	3.274					34	41634	2700	2.7
									3	63435	3539	3.539											22	-37569	3750	3.75					18	-17354	7409	7.409			31	-10620	3563	3.563					35	-68199	2502	2.502
									4	41186	4575	4.575								6.561			23	-41634	5181	5.181					19	-18435	5557	5.557			32	15124	8528	8.528					36	42274	3313	3.313
									5	73301	2415	2.415											24	-39472	4987	4.987					20	-17819	6483	6.483			33	-6911	7374	7.374					37	33690	1708	1.708
									6	-72646	7409	7.409											25	-50711	3113	3.113					21	-45000	4970	4.97			34	43152	4767	4.767					38	51340	2929	2.929
									7	37235	6912	6.912											26	-56310	1464	1.464					22	-22109	7614	7.614			35	66501	5384	5.384					39	38157	3750	3.75
									8	14931	3339	3.339											27	-28301	3274	3.274					23	-7125	8864	8.864			36	-76759	3907	3.907					40	28072	3670	3.67
									9	-73443	8528	8.528											28	-39806	3527	3.527					24	-3270	7637	7.637			37	-78690	5686	5.686					41	37875	2519	2.519
									10	-80134	5056	5.056											29	-94399	2943	2.943					25	-25710	6549	6.549			38	-10886	5686	5.686					42	45000	3113	3.113
									11	-90000	2636	2.636										Image 09	1	22834	4461	4.461					26	-9090	5633	5.633			39	42709	3940	3.94					43	-45000	5384	5.384
									12	-90000	7029	7.029											2	-90000	2929	2.929					27	-9090	5633	5.633			40	28811	4979	4.979					44	-90000	2050	2.05
									13	-7125	7083	7.083											3	-90000	1464	1.464				Image 12	1	33690	9503	9.503		Image 09	1	-53130	5448	5.448					45	-75964	5400	5.4
									14	-83089	7374	7.374											4	-90000	2050	2.05					2	-49399	8100	8.1			2	21801	4731	4.731				Image 10	1	-42879	4354	4.354
									15	25278	8776	8.776											5	21801	3539	3.539					3	38660	7089	7.089			3	-2726	4695	4.695					2	-39472	4803	4.803
									16	-13496	5686	5.686											6	58392	3415	3.415					4	28610	8252	8.252			4	-75964	2700	2.7					3	30964	5123	5.123
									17	-18435	2132	2.132											7	32005	2112	2.112					5	-32005	4069	4.069			5	-60751	6288	6.288					4	56310	3168	3.168
									18	87797	5865	5.865											8	33690	2519	2.519					6	42138	6226	6.226			6	-2045	6157	6.157					5	-92490	4987	4.987
									19	-28072	3670	3.67											9	19983	2502	2.502					7	27350	7203	7.203			7	39094	4575	4.575					6	36027	2929	2.929
									20	-31608	3415	3.415											10	26565	3929	3.929					8	51340	7089	7.089			8	-16390	3983	3.983					7	47291	3940	3.94
									21	11768	5400	5.4											11	33690	2519	2.519					9	20323	6206	6.206			9	-79992	3852	3.852					8	14036	2700	2.7
									22	-35218	4631	4.631											12	18435	2778	2.778					10	14744	4264	4.264			10	-17819	6483	6.483					9	47726	3313	3.313
									23	80538	4142	4.142											13	-78690	2415	2.415					11	17745	5835	5.835			11	-29745	3670	3.67					10	61928	3670	3.67
									24	-75069	3339	3.339											14	21801	2502	2.502					12	43603	6423	6.423			12	-20323	6206	6.206					11	16699	4631	4.631
									25	3576	3527	3.527											15	23962	2230	2.23					13	51633	6678	6.678			13	-15255	5115	5.115					12	-94086	2943	2.943
									26	-19093	5930	5.93											16	32005	2112	2.112					14	-45000	4970	4.97			14	-29745	3415	3.415					13	41186	4575	4.575
									27	31430	4722	4.722											17	0.000	3514	3.514					15	32347	7637	7.637			15	9462	2700	2.7					14	60255	5376	5.376
									28	0.000	7322	7.322											18	22620	2884	2.884					16	40601	6226	6.226			16	32829	8042	8.042					15	36870	3339	3.339
									29	-39560	6450	6.45											19	30964	2619	2.619					17	33690	7270	7.27			17	39289	6268	6.268					16	41634	2700	2.7
									30	-7125	5304	5.304											20	21801	2502	2.502					18	24444	10616	10.616			18	-66801	3154	3.154					17	86424	3527	3.527
																							21	26565	3929	3.929					19	14470	6961	6.961			19	-14036	4546	4.546					18	43152	4767	4.767
												4.15839											22	19440	3983	3.983					20	50528	4987	4.987			20	-80538	5344	5.344					19	-85236	2652	2.652
																							23	18435	2132	2.132					21	2121	5865	5.865			21	-36870	5448	5.448					20	-39094	4575	4.575
																							24	2490	4987	4.987					22	6582	5595	5.595			22	45000	6213	6.213					21	67521	6961	6.961
																							25	7125	1781	1.781					23	-50440	6450	6.45			23	-23875	14690	14.69					22	38660	2700	2.7
																							26	0.000	2929	2.929					24	-49399	8100	8.1			24	-29982	6685	6.685					23	11889	4193	4.193
																							27	-52125	2519	2.519					25	8344	16567	16.567			25	-33024	5280	5.28					24	-79216	4767	4.767
																							28	26565	2884	2.884					26	76608	4830	4.83			26	-42274	6640	6.64					25	-3366	3818	3.818
																							29	0.000	2343	2.343					27	35538	7558	7.558			27	73142	7687	7.687					26	12095	2987	2.987
																							30	25201	4193	4.193					28	-42879	4354	4.354			28	-43603	6423	6.423					27	8746	2943	2.943
																							31	32005	2112	2.112				Image 14	1	-67011	7999	7.999			29	2386	5280	5.28					28	30256	3015	3.015
																							32	22249	5384	5.384					2	-70017	7782	7.782			30	-6911	7374	7.374					29	36027	2929	2.929
																							33	14744	4264	4.264					3	-64799	8386	8.386		Image 11	1	-11310	8960	8.96					30	-70710	4631	4.631
																							34	-8130	3235	3.235					4	-68839	7233	7.233			2	-5711	4403	4.403					31	56310	3983	3.983
																							35	-79380	3563	3.563					5	-65136	9962	9.962			3	-12265	5115	5.115					32	15945	3339	3.339
																															6	-87563	10267	10.267			4	-9866	5056	5.056					33	46975	4354	4.354
																										3.532					7	-67694	9191	9.191			5	-17650	5190	5.19					34	-36870	3339	3.339
																															8	-81870	6213	6.213			6	-14744	4264	4.264					35	-67380	2884	2.884
																															9	-71114	8707	8.707			7	-12804	4830	4.83					36	35838	4803	4.803
																															10	-60396	11152	11.152			8	-8746	5633	5.633					37	-82405	3235	3.235
																															11	-76264	10229	10.229			9	-12529	5973	5.973					38	13241	3907	3.907
																															12	-65898	9307	9.307			10	-7970	10934	10.934					39	39472	4987	4.987
																															13	-82405	10064	10.064			11	-11634	7754	7.754					40	-96340	5886	5.886
																															14	-77196	9944	9.944			12	-10176	8618	8.618					41	67166	4461	4.461
																															15	-78690	8960	8.96			13	-7595	6503	6.503				Image 11	1	-61113	7339	7.339
																															16	-71147	9633	9.633			14	-17819	6483	6.483					2	-102339	7180	7.18
																															17	-70560	8058	8.058			15	-9462	5344	5.344					3	-7125	7083	7.083
																															18	-90000	8200	8.2			16	-19983	7782	7.782					4	-10539	9535	9.535
																															19	-72646	7409	7.409			17	-15642	5754	5.754					5	-45000	3313	3.313
																															20	-78690	8960	8.96			18	13241	3907	3.907					6	56310	9503	9.503
																															21	-96009	8538	8.538			19	-13392	4830	4.83					7	-45000	4970	4.97
																															22	-83774	12064	12.064			20	-12095	6322	6.322					8	-14036	7245	7.245
																															23	-81347	10354	10.354			21	-16928	5190	5.19					9	-34992	5448	5.448
																															24	-85135	10288	10.288			22	-8881	7126	7.126					10	-53130	6678	6.678
																															25	-91332	9376	9.376			23	-12804	4830	4.83					11	-15422	6678	6.678
																															26	-85365	8221	8.221			24	-5711	4432	4.432					12	43781	7251	7.251
																															27	-74745	10017	10.017			25	-4764	5304	5.304					13	15642	5754	5.754
																															28	-54462	7558	7.558			26	-7125	3527	3.527					14	-4764	5280	5.28
																															29	-76827	10515	10.515		Image 12	1	7125	5304	5.304					15	2045	6157	6.157
																															30	-91762	14362	14.362			2	-28301	3274	3.274					16	-7595	3235	3.235
																															31	-87917	12022	12.022			3	-15255	4830	4.83					17	73811	7041	7.041
																															32	-73179	9819	9.819			4	-27897	4324	4.324					18	-45000	4556	4.556
																														Image 13	1	25201	4193	4.193			5	-12907	10800	10.8					19	-7595	6793	6.793
																															2	33690	6336	6.336			6	-18435	2778	2.778					20	-33024	5280	5.28
																															3	41785	13889	13.889			7	-14036	2700	2.7					21	-33024	10559	10.559
																															4	64799	8121	8.121			8	-3180	4111	4.111					22	6520	7665	7.665
																															5	-95194	4695	4.695			9	-25463	5115	5.115					23	81573	5923	5.923
																															6	29358	4069	4.069			10	-11889	8673	8.673					24	-14036	3623	3.623
																															7	22932	6038	6.038			11	-33111	5930	5.93					25	56821	6742	6.742
																															8	9090	5633	5.633			12	-6483	9735	9.735					26	-1975	6450	6.45
																															9	23962	2230	2.23			13	-28610	5376	5.376					27	-80218	6549	6.549
																															10	-14036	4546	4.546			14	11310	5686	5.686					28	-52125	7501	7.501
																															11	17526	4354	4.354			15	-8130	4722	4.722					29	-14381	8737	8.737
																															12	0.000	5857	5.857			16	4236	5865	5.865					30	-26565	8776	8.776
																															13	10125	6261	6.261			17	-35218	4631	4.631					31	-29197	8648	8.648
																															14	24228	4848	4.848			18	-12995	2987	2.987					32	-55620	5039	5.039
																															15	48366	5181	5.181			19	-3366	3818	3.818					33	71565	7041	7.041
																															16	-22834	4461	4.461			20	-11889	4193	4.193					34	7907	7994	7.994
																															17	28301	3274	3.274			21	-5711	4432	4.432					35	43727	6837	6.837
																															18	2603	4987	4.987			22	-13241	3907	3.907					36	-21801	6961	6.961
																															19	-68629	5384	5.384			23	-18435	4264	4.264					37	-24146	7077	7.077
																															20	-15422	6678	6.678			24	-33024	5280	5.28					38	60018	6685	6.685
																															21	33690	3818	3.818			25	-29358	4069	4.069					39	-6340	3818	3.818
																															22	41634	5400	5.4			26	-34824	6094	6.094					40	-81870	6213	6.213
																															23	0.000	7614	7.614			27	-26565	3929	3.929					41	18435	5557	5.557
																															24	-18435	2132	2.132			28	-11310	3274	3.274					42	-14036	6322	6.322
																															25	50194	1875	1.875			29	-12529	4193	4.193					43	-64359	6157	6.157
																															26	-4970	5013	5.013			30	-18435	3983	3.983					44	-30651	6831	6.831
																															27	6520	7665	7.665			31	-29055	4470	4.47					45	-7853	12715	12.715
																															28	45000	8283	8.283			32	-7765	4722	4.722					46	-83290	7374	7.374
																															29	-23199	6691	6.691			33	-39289	3113	3.113					47	-69075	8158	8.158
																															30	-46548	5798	5.798			34	0.000	2636	2.636					48	-61390	5376	5.376
																															31	-36870	5448	5.448			35	-26565	3539	3.539					49	-55561	9261	9.261
																															32	14470	6961	6.961			36	-45000	3728	3.728					50	-13241	7529	7.529
																															33	31608	6831	6.831			37	-6710	11225	11.225					51	-73142	7687	7.687
																															34	2726	4695	4.695			38	-26565	3929	3.929					52	-3013	4111	4.111
																																					39	-15945	3339	3.339					53	13707	9307	9.307
																																		7.295			40	0.000	2050	2.05					54	-14931	13639	13.639
																																					41	-21371	5384	5.384					55	28811	4979	4.979
																																				Image 14	1	32005	6178	6.178					56	-149036	6430	6.43
																																					2	20772	6856	6.856					57	29745	5376	5.376
																																					3	36027	5857	5.857					58	0.000	6736	6.736
																																					4	33024	5280	5.28					59	7352	6793	6.793
																																					5	35754	6912	6.912					60	-16390	3983	3.983
																																					6	33275	8447	8.447					61	-5711	8830	8.83
																																					7	17354	3704	3.704					62	-1637	7620	7.62
																																					8	23962	6423	6.423					63	-94899	7637	7.637
																																					9	30964	8941	8.941					64	-57724	4874	4.874
																																					10	38660	2700	2.7					65	-106699	4631	4.631
																																					11	34380	5039	5.039					66	-95356	7053	7.053
																																					12	28072	7339	7.339					67	-5356	7053	7.053
																																					13	61113	7339	7.339					68	-6340	10026	10.026
																																					14	0.000	2636	2.636					69	-90000	3221	3.221
																																					15	23749	6038	6.038					70	-85101	7637	7.637
																																					16	21251	4079	4.079					71	5528	6761	6.761
																																					17	29745	1708	1.708					72	50906	4575	4.575
																																					18	36870	2287	2.287				Image 12	1	-96582	11515	11.515
																																					19	42510	3527	3.527					2	76759	3907	3.907
																																			6.572		20	29358	8137	8.137					3	73610	7687	7.687
																																					21	11889	4193	4.193					4	-42797	8079	8.079
																																					22	41820	5595	5.595					5	-79114	5973	5.973
																																					23	63435	3929	3.929					6	39806	6862	6.862
																																					24	20556	5656	5.656					7	43531	6009	6.009
																																					25	50711	6450	6.45					8	11889	4193	4.193
																																					26	90000	2929	2.929					9	20556	5656	5.656
																																					27	32471	5686	5.686					10	35838	5039	5.039
																																					28	28610	5376	5.376					11	14931	6961	6.961
																																					29	-7595	6793	6.793					12	23199	6691	6.691
																																					30	23199	6691	6.691					13	2203	5572	5.572
																																													14	14036	8169	8.169
																																								5.075					15	16189	7041	7.041
																																													16	4574	5595	5.595
																																													17	14036	5471	5.471
																																													18	19983	5280	5.28
																																													19	11689	6607	6.607
																																													20	21801	4731	4.731
																																													21	22932	6038	6.038
																																													22	0.000	5857	5.857
																																													23	-8746	5633	5.633
																																													24	30651	6831	6.831
																																													25	67380	5656	5.656
																																													26	15642	5754	5.754
																																													27	20556	5656	5.656
																																													28	27699	9957	9.957
																																													29	16189	7041	7.041
																																													30	9462	5344	5.344
																																													31	64885	7732	7.732
																																													32	7125	7083	7.083
																																													33	-65095	6812	6.812
																																													34	5906	6470	6.47
																																													35	-85601	5595	5.595
																																													36	11004	8042	8.042
																																													37	25942	9168	9.168
																																													38	0.000	7428	7.428
																																													39	87397	4987	4.987
																																													40	-26565	4324	4.324
																																													41	2045	6157	6.157
																																																5.369
[truncated: 5 more columns]

## Sheet: Figure 6A
		Exp 1	IdU track length												Exp 2	IdU track length												Exp 3	IdU track length
		Control						25uM B02							Control						25uM B02							Control						25uM B02
			Label	Angle	Length	Length um			Label	Angle	Length	Length um				Label	Angle	Length	Length um			Label	Angle	Length	Length um				Label	Angle	Length	Length um			Label	Angle	Length	Length um
		Image 01	1	-2206790	881025	8.81		Image 01	1	-7373980	547113	5.471			Image 01	1	8455967	472227	4.722		Image 01	1	-1000798	741469	7.415			Image 01	1	-6849857	779051	7.791		Image 01	1	-2422775	481724	4.817
			2	-408562	615709	6.157			2	-2490477	681181	6.812				2	6752057	689356	6.894			2	-1017551	861833	8.618				2	-6914554	493595	4.936			2	-813010	776570	7.766
			3	-1061966	717962	7.18			3	-5985861	788557	7.886				3	8021759	646375	6.464			3	-2422775	484774	4.848				3	-6944395	563000	5.63			3	519443	727824	7.278
			4	634019	795596	7.956			4	-2734988	720347	7.203				4	-7405460	639622	6.396			4	1965382	1306115	13.061				4	-9260256	483723	4.837			4	4213759	622032	6.22
			5	-1182149	959321	9.593			5	-4500000	497005	4.97				5	-8795459	615404	6.154			5	-4302507	435372	4.354				5	-7234988	507095	5.071			5	-136393	922779	9.228
			6	-463546	822105	8.221			6	-5942077	552572	5.526				6	7506858	681968	6.82			6	-1290741	1080025	10.8				6	-2396249	648982	6.49			6	272631	461782	4.618
			7	712502	708341	7.083			7	-3756859	375047	3.75				7	7055997	791949	7.919			7	-4588140	1014929	10.149				7	-5313010	549118	5.491			7	-8727369	461782	4.618
			8	-6094540	668472	6.685			8	-4817983	559514	5.595				8	8560129	572770	5.728			8	-1442077	788557	7.886				8	-10929005	465424	4.654			8	-7361046	389216	3.892
			9	1403624	909291	9.093			9	5903624	512301	5.123				9	8264762	686551	6.866			9	-1770043	1074451	10.745				9	-8480557	242608	2.426			9	3096376	512301	5.123
			10	-7001689	778156	7.782			10	-5839250	683067	6.831				10	7349564	618532	6.185			10	-1875865	1241130	12.411				10	-7719573	495546	4.955			10	-1299462	586092	5.861
			11	507961	999602	9.996			11	-3686990	333915	3.339				11	8096052	978601	9.786			11	-2582099	746656	7.467				11	-11238014	403816	4.038			11	-10299462	586092	5.861
			12	-1252881	597325	5.973			12	-6761986	407911	4.079				12	8214669	643007	6.43			12	-946232	534424	5.344				12	-7921570	469552	4.696			12	4500000	559130	5.591
		Image 02	1	-1493142	1030028	10.3			13	11319859	327431	3.274				13	7156505	486210	4.862			13	-1905770	1268809	12.688				13	-5630993	712754	7.128			13	5134019	703214	7.032
			2	-1130993	775395	7.754			14	-2789727	432407	4.324				14	5672511	840706	8.407			14	-651980	766495	7.665				14	-6453665	510886	5.109			14	3909386	452814	4.528
			3	-2570995	654861	6.549			15	-1564225	575384	5.754				15	7869007	671991	6.72			15	197493	1289927	12.899				15	-4500000	559130	5.591			15	4091438	435987	4.36
			4	-4295459	870744	8.707			16	-813010	621256	6.213				16	8090972	556102	5.561			16	-884181	1006443	10.064				16	-7156505	694585	6.946			16	-12046554	433212	4.332
			5	-2775854	956187	9.562			17	-1888609	870744	8.707				17	2775854	471602	4.716			17	-2362938	761443	7.614				17	-6819859	591418	5.914			17	-12200538	414429	4.144
			6	-1552411	824709	8.247			18	-4227369	642298	6.423				18	4939871	405009	4.05			18	-1373627	1022926	10.229				18	-7156505	625127	6.251			18	1163363	762463	7.625
			7	0.00000	410008	4.1			19	-4326430	518127	5.181				19	5530485	694585	6.946			19	-1252881	597325	5.973				19	5212502	500872	5.009			19	-150744	834948	8.349
			8	-5158194	814243	8.142			20	-6064225	406858	4.069				20	6343495	736719	7.367			20	-1646001	1009846	10.098				20	6465382	461782	4.618			20	2444395	530801	5.308
			9	-1882471	1018725	10.187			21	-5416235	480331	4.803			Image 02	1	-5799462	621644	6.216			21	15914554	500444	5.004				21	-7090651	604329	6.043			21	2905460	226141	2.261
			10	-2374949	603752	6.038			22	15680141	511463	5.115				2	-6417901	756428	7.564			22	0.00000	1167796	11.678				22	3200538	621644	6.216			22	-4182017	559992	5.6
			11	-1403624	724502	7.245			23	-6522486	315423	3.154				3	-3787498	751309	7.513		Image 02	1	2230621	919141	9.191				23	1843495	347293	3.473			23	-2546335	510886	5.109
			12	5676829	763693	7.637			24	-2881079	497867	4.979				4	-5384181	707318	7.073			2	7330076	917273	9.173				24	-7361046	389216	3.892			24	1631385	938333	9.383
		Image 03	1	-1061966	717962	7.18			25	-4729061	394007	3.94				5	-4836646	793470	7.935			3	254480	996164	9.962				25	-5799462	207215	2.072			25	3438034	505666	5.057
			2	4081508	644963	6.45			26	-6819859	250222	2.502				6	-8157303	599520	5.995			4	-1290741	1080025	10.8				26	-9408562	308289	3.083			26	190915	659307	6.593
			3	2817859	694276	6.943			27	408562	323478	3.235				7	0.00000	748274	7.483			5	-7680939	1442182	14.422				27	-8090972	556102	5.561			27	-1209476	314487	3.145
			4	658194	588647	5.886		Image 02	1	-6244719	563333	5.633				8	-5752881	572770	5.728			6	-9874616	866702	8.667				28	-10638954	778431	7.784			28	3369007	0.79195	0.792
			5	-853077	443182	4.432			2	-5478241	463057	4.631				9	-5571312	584855	5.849			7	-992625	891940	8.919				29	-7247443	437644	4.376			29	-9916235	689706	6.897
			6	204541	615709	6.157			3	-6343495	288436	2.884				10	-5903624	512301	5.123			8	-2283365	905628	9.056				30	-9000000	505188	5.052			30	-3438034	505666	5.057
			7	-4616914	766495	7.665			4	-6522486	615709	6.157				11	-4836646	793470	7.935			9	-2028256	1077167	10.772				31	6025512	531255	5.313			31	-2974488	531255	5.313
			8	-4697493	435372	4.354			5	-6716635	446075	4.461				12	-4899091	669473	6.695			10	-8053768	534424	5.344				32	-7247443	437644	4.376			32	-1575117	890045	8.9
			9	785331	650261	6.503			6	-4976364	375047	3.75				13	-7055997	395974	3.96			11	-4227369	653058	6.531				33	-6138954	550434	5.504			33	-600901	419635	4.196
			10	-229061	557209	5.572			7	-7435775	575384	5.754				14	-4100909	665579	6.656			12	-1040771	1094275	10.943				34	-5416235	487696	4.877			34	-946232	668031	6.68
			11	-1220047	838631	8.386			8	-7330076	454645	4.546				15	-7447589	816872	8.169			13	-4982077	1293682	12.937				35	-4302507	450678	4.507			35	2444395	530801	5.308
			12	735238	679290	6.793			9	-6603751	446075	4.461				16	-3575389	670713	6.707			14	-3247119	1145539	11.455				36	-5630993	316780	3.168			36	-2396249	432655	4.327
			13	1913364	1148530	11.485			10	-5697613	527966	5.28				17	-5709476	889503	8.895			15	-1800416	923824	9.238				37	-5903624	512301	5.123			37	-1403624	633940	6.339
			14	-1299462	568637	5.686			11	-4360282	642298	6.423				18	-5942077	565043	5.65			16	-143210	878863	8.789				38	-5942077	561283	5.613			38	-476364	528980	5.29
			15	1493142	667830	6.678			12	1917901	527966	5.28				19	-5676829	759469	7.595		Image 03	1	-2888658	733912	7.339				39	-6025512	531255	5.313			39	-260256	483723	4.837
			16	-3200538	617795	6.178			13	-5903624	512301	5.123				20	-3578897	1164337	11.643			2	-2247943	696127	6.961				40	-4712110	419635	4.196			40	2477514	628974	6.29
			17	4500000	311317	3.113			14	-8341806	559514	5.595				21	-9000000	175718	1.757			3	-2055605	565612	5.656				41	6244719	569814	5.698			41	-3686990	219647	2.196
			18	-3531121	650261	6.503			15	-6637062	380722	3.807				22	-6075117	629357	6.294			4	-3553768	568637	5.686				42	6701128	787367	7.874			42	0.00000	219647	2.196
			19	-2422775	957531	9.575			16	-8761406	527966	5.28				23	-5839250	670553	6.706			5	-1774467	583525	5.835				43	5500798	268113	2.681			43	-4729061	388595	3.886
			20	571059	882970	8.83			17	-6680141	511463	5.115				24	-3892754	734095	7.341			6	-2656505	589375	5.894				44	-4134778	731461	7.315			44	0.00000	190361	1.904
			21	-3421570	674221	6.742			18	-5630993	552572	5.526				25	-5446232	566843	5.668			7	-2974488	708341	7.083				45	-6155707	599520	5.995			45	4302507	450678	4.507
			22	-327049	763693	7.637			19	-7020112	593002	5.93				26	-4287890	849302	8.493			8	-1168937	660729	6.607				46	-6075117	629357	6.294			46	4100909	669473	6.695
			23	8642367	352653	3.527			20	-5726477	357485	3.575				27	-5478241	463057	4.631			9	-4712110	435372	4.354				47	-5517551	615404	6.154			47	-2520112	412679	4.127
			24	-1935899	870744	8.707			21	-5019443	498727	4.987				28	-2444395	261944	2.619			10	-1843495	490927	4.909				48	-5630993	871144	8.711			48	-9260256	483723	4.837
			25	-552754	676126	6.761			22	-5313010	544756	5.448				29	-9946232	414171	4.142			11	-2747443	628803	6.288				49	-5134019	703214	7.032			49	-7330076	458637	4.586
			26	5934933	683067	6.831			23	-5212502	503860	5.039				30	3438034	503860	5.039			12	-3469515	714969	7.15				50	-5313010	658941	6.589			50	3438034	505666	5.057
			27	-1403624	1086754	10.868			24	-6625051	603752	6.038				31	-2422775	481724	4.817			13	-2396249	642298	6.423				51	-5090614	452814	4.528			51	-6343495	442031	4.42
		Image 04	1	0	761443	7.614			25	0.00000	539458	5.395				32	-2755281	569814	5.698			14	-1843495	277834	2.778				52	-9000000	615012	6.15			52	-1000798	379170	3.792
			2	-813010	621256	6.213			26	-3955967	644963	6.45				33	-4372697	699085	6.991			15	-519443	472227	4.722				53	5592280	901624	9.016			53	-7596376	181126	1.811
			3	-735238	679290	6.793			27	-1917901	527966	5.28			Image 03	1	2490477	681181	6.812			16	0.00000	779838	7.798				54	6650143	550872	5.509			54	-2414554	698049	6.98
			4	0.00000	468580	4.686			28	-4976364	375047	3.75				2	-730576	863635	8.636			17	-2656505	694276	6.943				55	-7447589	820669	8.207			55	1403624	452814	4.528
			5	2861046	537625	5.376			29	-5799462	211186	2.112				3	17021759	646375	6.464			18	-178991	703481	7.035				56	-7156505	486210	4.862			56	5974356	610287	6.103
			6	-1226477	511463	5.115		Image 03	1	-4118593	705307	7.053				4	-3057923	561283	5.613			19	-2216635	630846	6.308				57	-8642367	704242	7.042			57	6819859	591418	5.914
			7	-2319859	669113	6.691			2	-4270939	766495	7.665				5	-1233909	719491	7.195			20	-2656505	523889	5.239				58	-6680141	669113	6.691			58	6169924	324305	3.243
			8	-1774467	583525	5.835			3	-2656505	628803	6.288				6	-489909	771584	7.716		Image 04	1	-2085446	493595	4.936				59	4302507	450678	4.507			59	-7156505	416751	4.168
			9	-2477514	615709	6.157			4	-4712110	829376	8.294				7	-463546	815361	8.154			2	-2546335	511463	5.115				60	-8341806	574871	5.749			60	-853077	444209	4.442
			10	-1781889	648279	6.483			5	-2888658	733912	7.339				8	-853077	888417	8.884			3	-2490477	681181	6.812				61	-9874616	577801	5.778			61	0.00000	373400	3.734
			11	-3132869	577616	5.776			6	-3590972	796673	7.967				9	-1626020	549118	5.491			4	2511483	773180	7.732				62	-9260256	483723	4.837			62	2180141	591418	5.914
			12	-2534618	452044	4.52			7	-3290524	909762	9.098				10	-1403624	452814	4.528			5	853077	443182	4.432				63	-3787498	250436	2.504			63	2055605	563000	5.63
			13	-1594540	796673	7.967			8	-2564101	615709	6.157				11	-2396249	648982	6.49			6	-1197613	746656	7.467				64	-8428941	441485	4.415			64	1474356	431538	4.315
			14	-1403624	1086754	10.868			9	-6944395	370445	3.704				12	0.00000	715550	7.156			7	-7447589	398336	3.983				65	-7373980	549118	5.491			65	-1843495	347293	3.473
			15	-946232	1068849	10.688			10	-2830076	327431	3.274				13	-1564225	570237	5.702			8	-2137062	538422	5.384				66	7156505	625127	6.251			66	-7001689	257090	2.571
			16	-3025644	603041	6.03			11	-3200538	828859	8.289				14	-3037913	738354	7.384			9	7831063	660729	6.607				67	-8480557	485216	4.852		Image 02	1	1944003	395974	3.96
			17	-1442077	788557	7.886			12	-4023636	375047	3.75				15	-6094540	452281	4.523			10	-2216635	630846	6.308				68	-7637301	745830	7.458			2	3096376	384225	3.842
			18	-2841266	1533270	15.333			13	-4190594	1140662	11.407				16	-1272436	698049	6.98			11	-2396249	642298	6.423				69	-8321103	929032	9.29			3	317983	395974	3.96
			19	-3369007	714969	7.15			14	-4500000	455588	4.556				17	-1332453	857749	8.577			12	-4712110	435372	4.354				70	-3553768	755790	7.558			4	2830076	324305	3.243
			20	-759464	679290	6.793			15	-3686990	878588	8.786				18	-776517	487696	4.877			13	-1403624	540012	5.4				71	0.00000	806834	8.068			5	1843495	416751	4.168
			21	-4500000	621256	6.213			16	-3686990	439294	4.393				19	-2085446	987191	9.872			14	-1650436	611515	6.115				72	-10781889	646001	6.46			6	1594540	479716	4.797
			22	-1209476	959321	9.593		Image 04	1	-1909349	620565	6.206				20	-1268038	900553	9.006			15	0.00000	572944	5.729				73	-13366778	668031	6.68			7	-2396249	432655	4.327
			23	-8605481	644963	6.45			2	-2349857	538422	5.384				21	-336646	374045	3.74			16	-3583765	480331	4.803				74	-11349857	550872	5.509			8	0.00000	483224	4.832
			24	6603751	642298	6.423			3	-3142957	472227	4.722				22	-1929005	465424	4.654			17	0.00000	410008	4.1				75	-11998164	659307	6.593			9	670984	375975	3.76
			25	-1017551	861833	8.618			4	-2740758	668472	6.685				23	-272631	461782	4.618			18	-1885316	953942	9.539			Image 02	1	2032314	632416	6.324			10	3273523	365566	3.656
		Image 05	1	-1570864	732157	7.322			5	-1403624	816872	8.169				24	0.00000	439294	4.393			19	0.00000	767419	7.674				2	-3521759	457056	4.571			11	1000798	379170	3.792
			2	-2597439	943091	9.431			6	-2144774	658127	6.581				25	-327049	762709	7.627			20	-1453446	603752	6.038				3	-4270939	388595	3.886			12	712502	354170	3.542
			3	-2582099	746656	7.467			7	-1998311	500444	5.004				26	-9000000	307854	3.079			21	-2520112	419316	4.193				4	3025644	610287	6.103			13	0.00000	461259	4.613
			4	-1313402	660729	6.607			8	3369007	463057	4.631				27	408562	616579	6.166			22	-2180141	473134	4.731				5	-1744719	805838	8.058			14	1403624	271688	2.717
			5	0.00000	907875	9.079			9	-3590972	796673	7.967				28	-946232	787196	7.872			23	0.00000	611705	6.117				6	1843495	625127	6.251			15	357633	352121	3.521
			6	-3917366	768730	7.687			10	2103751	315423	3.154				29	-712502	708341	7.083			24	-1929005	935787	9.358				7	1000798	758339	7.583			16	1061966	357560	3.576
			7	-1339250	483002	4.83			11	-1012467	626069	6.261				30	-1403624	799092	7.991			25	-2319859	826786	8.268				8	2072556	868926	8.689			17	1403624	452814	4.528
			8	-3625384	398336	3.983			12	-3170143	869265	8.693				31	0.00000	765844	7.658			26	-2180141	473134	4.731				9	1735402	1104587	11.046			18	1710273	298752	2.988
			9	-1685840	760316	7.603			13	0.00000	684321	6.843				32	-1287500	781455	7.815			27	-394519	646955	6.47				10	1879989	1090521	10.905			19	1130993	223997	2.24
			10	-8308877	737410	7.374			14	-1339250	483002	4.83				33	0.00000	644464	6.445			28	-2444395	261944	2.619				11	-1442077	793774	7.938			20	1669924	229318	2.293
			11	1000798	746656	7.467			15	-4251045	352653	3.527			Image 04	1	-3499202	536227	5.362			29	-3096376	251930	2.519				12	1088553	581546	5.815			21	1324052	383597	3.836
			12	6025512	708341	7.083			16	-4976364	375047	3.75				2	-4287890	419635	4.196			30	-2180141	473134	4.731				13	-9813010	310628	3.106			22	-5446232	188948	1.889
			13	2905460	236114	2.361		Image 05	1	-2283365	446075	4.461				3	3311134	603130	6.031			31	-2942746	984472	9.845				14	-9712502	354170	3.542			23	946232	400818	4.008
			14	986581	505560	5.056			2	159114	791272	7.913				4	-5090614	452814	4.528			32	-3469515	357485	3.575				15	1188866	852955	8.53			24	2477514	314487	3.145
			15	-3499202	276286	2.763			3	-2830076	628803	6.288				5	0.00000	373400	3.734		Image 05	1	-2362938	761443	7.614				16	197493	637355	6.374			25	2055605	375333	3.753
			16	-2319859	669113	6.691			4	-2775854	930272	9.303				6	-3747618	830312	8.303			2	-2013630	685574	6.856				17	-2022486	444751	4.448			26	-519443	485216	4.852
			17	0.00000	825489	8.255			5	-1049148	597325	5.973				7	-8787890	593454	5.935			3	-2319859	669113	6.691				18	0.00000	417329	4.173			27	0.00000	241612	2.416
		Image 06	1	-1724146	676126	6.761			6	-357633	703481	7.035				8	5942077	561283	5.613			4	-3652886	732157	7.322				19	0.00000	746800	7.468			28	2477514	314487	3.145
			2	4500000	579839	5.798			7	-552754	676126	6.761				9	909028	556102	5.561			5	-2974488	170767	1.708				20	-336646	748091	7.481			29	2180141	354851	3.549
			3	2396249	642298	6.423			8	-785331	650261	6.503				10	2319859	501835	5.018			6	-3282854	804174	8.042				21	1692751	528067	5.281			30	1197613	740963	7.41
			4	2656505	628803	6.288			9	-2656505	288436	2.884				11	-1710273	298752	2.988			7	2180141	473134	4.731				22	4850353	762463	7.625			31	0.00000	439294	4.393
			5	-1403624	816872	8.169			10	3227564	487421	4.874				12	7447589	410335	4.103			8	1594540	639622	6.396				23	-3175948	552572	5.526			32	3369007	395974	3.96
			6	1104094	924723	9.247			11	-2656505	746656	7.467				13	-9154816	812991	8.13			9	-1030485	746656	7.467				24	-3234744	783921	7.839			33	2180141	354851	3.549
			7	-2032314	630846	6.308			12	-2319859	669113	6.691				14	4817983	559992	5.6			10	-3947246	498727	4.987				25	-2283365	446075	4.461			34	4500000	124251	1.243
			8	-6025512	708341	7.083			13	-986581	505560	5.056				15	1650436	618532	6.185			11	-1719854	953942	9.539				26	-3227564	479661	4.797			35	571059	220743	2.207
			9	5726477	723318	7.233			14	3815723	773180	7.732				16	-4500000	621256	6.213			12	-1403624	454645	4.546				27	2103751	611866	6.119			36	1843495	416751	4.168
			10	-6967686	620565	6.206			15	2349857	550239	5.502				17	2092450	799527	7.995			13	2974488	537625	5.376				28	-2103751	606763	6.068			37	1049148	603130	6.031
			11	0.00000	465446	4.654			16	6716635	446075	4.461				18	-3323171	761514	7.615			14	1299462	873694	8.737				29	1774467	569579	5.696			38	-5100901	593454	5.935
			12	2319859	511463	5.115			17	-357633	703481	7.035				19	5071059	624354	6.244			15	1403624	362251	3.623				30	2511483	792625	7.926			39	457392	550872	5.509
			13	0.00000	790729	7.907			18	691123	737410	7.374				20	0.00000	668901	6.689			16	-5446232	568637	5.686				31	1339250	483002	4.83			40	2180141	236567	2.366
			14	-2022486	870744	8.707		Image 07	1	-2905460	236114	2.361			Image 05	1	-6845902	897333	8.973			17	-6118921	497867	4.979				32	-972758	770402	7.704		Image 03	1	1061966	357560	3.576
			15	3865981	855340	8.553			2	-2261986	288436	2.884				2	-1442077	793774	7.938			18	-6603751	642298	6.423			Image 03	1	-1130993	559992	5.6			2	-5184277	391071	3.911
			16	549232	1148157	11.482			3	-6603751	223038	2.23				3	-7790524	943460	9.435			19	-712502	352653	3.527				2	-476364	528980	5.29			3	212110	593454	5.935
			17	2077225	685574	6.856			4	-1299462	298663	2.987				4	-6498311	727161	7.272			20	-785331	650261	6.503				3	-2656505	540260	5.403			4	-336646	374045	3.74
			18	2817859	694276	6.943			5	-2861046	261944	2.619				5	-3980557	686199	6.862			21	0.00000	497867	4.979				4	-2477514	314487	3.145			5	-272631	461782	4.618
			19	1088553	568637	5.686			6	-813010	294323	2.943				6	-3940066	795899	7.959			22	-369139	674221	6.742				5	-1506849	591418	5.914			6	0.00000	285541	2.855
		Image 07	1	3657303	837608	8.376			7	6738014	288436	2.884				7	-3011373	1269591	12.696			23	-3006858	472227	4.722				6	1752557	437644	4.376			7	-336646	374045	3.74
			2	2112472	1038734	10.387			8	0.00000	234290	2.343				8	-3995755	1060238	10.602			24	0.00000	773108	7.731				7	-272631	461782	4.618			8	381407	330202	3.302
			3	2216635	630846	6.308			9	-476364	265199	2.652				9	-2782410	894101	8.941			25	684277	559514	5.595				8	-248955	505666	5.057			9	874616	288901	2.889
			4	790716	799360	7.994			10	-2656505	301521	3.015				10	-2974488	531255	5.313			26	-3521759	463057	4.631				9	2055605	563000	5.63			10	-260256	483723	4.837
			5	842697	1184557	11.846			11	-2396249	223038	2.23				11	-3443899	932142	9.321		Image 06	1	1594540	333915	3.339				10	-2905460	226141	2.261			11	2180141	354851	3.549
			6	2119406	1158567	11.586			12	-1998311	250222	2.502				12	-5974356	305143	3.051			2	6738014	565612	5.656				11	-759464	332386	3.324			12	-1843495	277834	2.778
			7	-3615819	691181	6.912			13	4163354	270006	2.7				13	-5230576	610682	6.107			3	2935775	403218	4.032				12	-1130993	559992	5.6			13	-496974	507095	5.071
			8	-5500798	796673	7.967			14	-6819859	223038	2.23				14	-5942077	561283	5.613			4	916235	689706	6.897				13	-5019443	686199	6.862			14	-357633	352121	3.521
			9	-2089777	1288929	12.889			15	-5630993	146431	1.464				15	-3799873	891940	8.919			5	2247943	689356	6.894				14	-1493142	681968	6.82			15	457392	550872	5.509
			10	1100354	804174	8.042			16	3686990	333915	3.339				16	-5446232	188948	1.889			6	-5772436	493595	4.936				15	-5500798	268113	2.681			16	0.00000	351435	3.514
			11	-7987533	626069	6.261			17	4939871	394007	3.94				17	-2490477	678066	6.781			7	-5873627	719491	7.195				16	-2261986	285541	2.855			17	-248955	505666	5.057
			12	4270939	394007	3.94			18	6343495	196458	1.965				18	-2103751	917799	9.178			8	-759464	332386	3.324				17	0.00000	307506	3.075			18	-1638954	389216	3.892
			13	-634019	588647	5.886			19	-8480557	236114	2.361				19	-5195296	641505	6.415			9	-3302387	523940	5.239				18	-2947589	580301	5.803			19	1188866	426477	4.265
			14	4182017	559514	5.595			20	1998311	250222	2.502				20	-6343495	884062	8.841			10	4881407	700464	7.005				19	-2546335	510886	5.109			20	0.00000	131788	1.318
			15	1650436	611515	6.115			21	-5839250	341534	3.415				21	-5288314	1019172	10.192			11	-946232	668031	6.68				20	-2434109	1012523	10.125			21	0.00000	483224	4.832
			16	0.00000	534282	5.343			22	-946232	683695	6.837				22	2905460	678422	6.784			12	-190915	659307	6.593				21	-2477514	628974	6.29			22	-5500798	268113	2.681
			17	-2144774	658127	6.581			23	2180141	223038	2.23				23	0.00000	933018	9.33			13	5903624	384225	3.842				22	-2077225	681260	6.813			23	-1917901	534876	5.349
			18	2319859	511463	5.115			24	-6738014	288436	2.884				24	-3686990	549118	5.491			14	-1299462	586092	5.861				23	-3469515	694585	6.946			24	813010	310628	3.106
			19	2490477	681181	6.812			25	-10299462	298663	2.987				25	-4621888	730141	7.301			15	0.00000	855199	8.552				24	-286241	439843	4.398			25	-2656505	491146	4.911
		Image 08	1	1168937	654861	6.549			26	-8053768	270006	2.7				26	0.00000	1127609	11.276			16	1765012	507095	5.071				25	-2546335	510886	5.109			26	853077	444209	4.442
			2	2656505	916805	9.168			27	1299462	298663	2.987				27	-3730395	579885	5.799			17	1843495	555668	5.557				26	-4036454	576547	5.765			27	204541	615404	6.154
			3	5044033	644963	6.45			28	-1030485	241501	2.415				28	-6855226	660769	6.608			18	0.00000	400887	4.009				27	-4500000	652319	6.523			28	2180141	354851	3.549
			4	-7070995	463057	4.631			29	-3686990	228733	2.287				29	-2998164	659307	6.593			19	0.00000	351435	3.514				28	-4251045	357560	3.576			29	1843495	208376	2.084
			5	-7107536	805772	8.058			30	4500000	207085	2.071				30	-4500000	590193	5.902			20	2077225	681260	6.813				29	1176829	538471	5.385			30	1299462	293046	2.93
			6	-346823	734496	7.345			31	-1493142	333915	3.339				31	0.00000	1063496	10.635			21	2103751	305933	3.059				30	-1252881	405009	4.05		Image 04	1	-45	372753	3.728
			7	2180141	815821	8.158		Image 09	1	-1902561	676126	6.761			Image 06	1	2789727	422500	4.225			22	-670984	751950	7.52				31	2775854	478093	4.781			2	-4881407	233488	2.335
			8	2467686	904088	9.041			2	-1061966	1074052	10.741				2	2022486	444751	4.448			23	-2656505	540260	5.403				32	2430455	753802	7.538			3	-4976364	374045	3.74
			9	2520112	812133	8.121			3	-2022486	908347	9.083				3	3369007	395974	3.96			24	3553768	188948	1.889				33	-3521759	442698	4.427			4	-4836646	264490	2.645
			10	-6343495	497867	4.979			4	-1220047	838631	8.386				4	-10594540	639622	6.396			25	-1188866	426477	4.265				34	-1998311	514181	5.142			5	-4500000	279565	2.796
			11	486451	1028778	10.288			5	-10130993	447994	4.48				5	-8480557	485216	4.852		Image 07	1	-4712110	419635	4.196				35	1061966	356283	3.563			6	-7082099	534876	5.349
			12	2490477	681181	6.812			6	1467639	937618	9.376				6	0.00000	879320	8.793			2	-3469515	347293	3.473				36	6343495	340591	3.406			7	-3815723	391071	3.911
			13	5276517	691181	6.912			7	-1324052	752948	7.529				7	0.00000	561067	5.611			3	-7001689	257090	2.571				37	-1765012	495492	4.955			8	-5772436	493595	4.936
			14	2444395	799896	7.999			8	-1367131	845253	8.453				8	0.00000	241612	2.416			4	-1061966	357560	3.576				38	-1909349	588100	5.881			9	-5019443	171550	1.716
			15	-8096052	977477	9.775			9	-4923639	851319	8.513				9	1542216	660769	6.608			5	-2861046	275217	2.752			Image 04	1	-571059	882970	8.83			10	-2861046	275217	2.752
			16	-9611550	617795	6.178			10	-4270939	766495	7.665				10	2477514	628974	6.29			6	-1299462	293046	2.93				2	-504245	749702	7.497			11	-4881407	233488	2.335
			17	-9658194	559514	5.595			11	-813010	472227	4.722				11	-2013630	701840	7.018			7	-1735402	368196	3.682				3	-1965382	653058	6.531			12	5019443	171550	1.716
			18	-414462	1527385	15.274			12	2555997	550239	5.502				12	3428688	584855	5.849			8	-1176829	538471	5.385				4	-519443	970433	9.704			13	-1403624	362251	3.623
			19	622583	1206438	12.064			13	0.00000	738355	7.384				13	-1752557	437644	4.376			9	0.00000	417329	4.173				5	-2017065	1146591	11.466			14	-712502	354170	3.542
			20	3638435	1048596	10.486		Image 10	1	1957313	1055932	10.559				14	-1100354	805539	8.055			10	-1917901	534876	5.349				6	-1462087	1044190	10.442			15	-4023636	374045	3.74
			21	-3686990	773180	7.732			2	-9712502	708341	7.083				15	3438034	505666	5.057			11	5697613	523940	5.239				7	2861046	275217	2.752			16	1209476	314487	3.145
		Image 10	1	-7114684	963336	9.633			3	2462356	576873	5.769				16	-7773523	516988	5.17			12	-1710273	597505	5.975				8	1594540	319811	3.198			17	-4729061	388595	3.886
			2	-6738014	853834	8.538			4	-1012467	626069	6.261				17	2116126	730141	7.301			13	-8713759	439843	4.398				9	-2414554	698049	6.98			18	-3756859	360248	3.602
			3	-8223483	501300	5.013			5	-874616	1155603	11.556				18	2319859	669113	6.691			14	611550	618532	6.185				10	-1792792	784912	7.849			19	-813010	310628	3.106
			4	-4939871	810018	8.1			6	1843495	620565	6.206				19	-1843495	555668	5.557			15	-634019	596697	5.967				11	4697493	450678	4.507			20	-4881407	233488	2.335
			5	-4378112	725094	7.251			7	2261986	288436	2.884				20	0.00000	559388	5.594			16	-1917901	534876	5.349				12	3829016	531709	5.317			21	-6896249	305933	3.059
			6	-3499202	1072454	10.725			8	-1226477	511463	5.115				21	-861565	733108	7.331			17	0.00000	175718	1.757				13	4748955	357560	3.576			22	-10843495	208376	2.084
			7	-11247943	696127	6.961			9	173570	732742	7.327				22	4963546	576547	5.765			18	-2764598	520707	5.207				14	3369007	554364	5.544			23	-3369007	237585	2.376
			8	-3247119	869265	8.693			10	571059	882970	8.83				23	-3076272	1064829	10.648			19	-813010	465942	4.659				15	4023636	374045	3.74			24	-4801279	295505	2.955
			9	-3477783	966891	9.669			11	1403624	362251	3.623				24	-6650143	538422	5.384			20	-1669924	229318	2.293				16	4500000	559130	5.591			25	-4500000	217440	2.174
			10	2797947	799360	7.994			12	1095406	683695	6.837				25	-1000798	385201	3.852			21	-1324052	383597	3.836				17	4326430	512771	5.128			26	-3602737	298752	2.988
			11	-4600509	890707	8.907		Image 11	1	3428688	1178022	11.78				26	-1493142	333915	3.339			22	-2349857	550872	5.509				18	-901932	1401100	14.011			27	-4270939	388595	3.886
			12	7950852	597325	5.973			2	2989890	1009846	10.098				27	-7690811	959321	9.593			23	-260256	483723	4.837				19	-2974488	531255	5.313			28	-4748955	357560	3.576
			13	-6244719	1152630	11.526			3	1168937	660729	6.607				28	-1843495	898378	8.984			24	-611550	618532	6.185				20	-1100354	805539	8.055			29	-4500000	341691	3.417
		Image 11	1	-1403624	1086754	10.868			4	2861046	563333	5.633				29	-790716	799360	7.994			25	-1000798	379170	3.792				21	1843495	555668	5.557			30	-5799462	207215	2.072
			2	-813010	1093442	10.934			5	-544033	469495	4.695				30	-3804704	626754	6.268			26	0.00000	395365	3.954				22	-2077225	681260	6.813			31	0.00000	197682	1.977
			3	1499508	1271510	12.715			6	968879	919608	9.196				31	-5313010	544756	5.448			27	-3273523	365566	3.656				23	-785331	643007	6.43			32	-6738014	285541	2.855
			4	2180141	826786	8.268			7	439871	851319	8.513				32	-1403624	270006	2.7			28	4091438	435987	4.36				24	-1710273	298752	2.988			33	-6896249	305933	3.059
			5	-9301279	851319	8.513			8	-813010	1093442	10.934				33	0.00000	1127075	11.271			29	-3980557	343100	3.431				25	-10669924	687955	6.88			34	-1403624	465366	4.654
			6	5522217	966891	9.669			9	-634019	1384222	13.842				34	-1609082	1186727	11.867			30	-712502	354170	3.542				26	611550	618532	6.185			35	-4697493	466057	4.661
			7	439871	1145539	11.455			10	571059	1119027	11.19			Image 07	1	8770939	549557	5.496			31	-1030485	245573	2.456				27	-1130993	447994	4.48			36	-3686990	325130	3.251
			8	-7773523	511463	5.115			11	6944395	370445	3.704				2	1442077	793774	7.938			32	-6343495	294687	2.947				28	-2092450	799527	7.995			37	-3686990	333915	3.339
			9	0.00000	907875	9.079			12	0.00000	146431	1.464				3	3841806	812991	8.13			33	4881407	233488	2.335				29	17269424	863635	8.636			38	-3575389	691181	6.912
			10	-4500000	745507	7.455			13	3421570	674221	6.742				4	-3046554	866424	8.664			34	-5313010	109824	1.098				30	-1710273	597505	5.975			39	2238014	413393	4.134
			11	5243141	732157	7.322			14	-4182017	559514	5.595				5	-3369007	554364	5.544			35	-5799462	414429	4.144				31	394519	638490	6.385			40	-1843495	338063	3.381
			12	0.00000	615012	6.15			15	2656505	288436	2.884				6	7731962	900553	9.006			36	-743141	509468	5.095				32	-7289727	597505	5.975		Image 05	1	-6343495	150760	1.508
			13	0.00000	853003	8.53			16	3646923	626754	6.268				7	0.00000	757550	7.576			37	-3142957	463346	4.633				33	3369007	395974	3.96			2	-3865981	270006	2.7
			14	0.00000	589375	5.894			17	-1078430	953492	9.535				8	0.00000	679301	6.793			38	-2374949	599922	5.999				34	4142367	497974	4.98			3	-2789727	412614	4.126
			15	-1570864	732157	7.322			18	5059934	791272	7.913				9	5273360	1269591	12.696			39	2180141	236567	2.366				35	1909349	604329	6.043			4	-4118593	238373	2.384
			16	-7090651	620565	6.206			19	634019	207085	2.071				10	336646	748091	7.481			40	-3686990	109824	1.098				36	-457392	550872	5.509			5	-3980557	341848	3.418
			17	-266300	938989	9.39		Image 12	1	-1130993	447994	4.48				11	6819859	709701	7.097			41	-1324052	383597	3.836				37	-3583765	487696	4.877			6	-3273523	357485	3.575
		Image 12	1	-0.97102	1288929	12.889			2	1735402	370445	3.704				12	-2861046	275217	2.752			42	-1339250	474153	4.742				38	-2861046	550434	5.504			7	-3369007	398336	3.983
			2	1061966	1074052	10.741			3	0.00000	585726	5.857				13	1594540	479716	4.797			43	4118593	233488	2.335				39	-519443	727824	7.278			8	-3686990	322482	3.225
			3	1230802	1229326	12.293			4	1564225	575384	5.754				14	4690915	932401	9.324			44	-1403624	271688	2.717				40	590614	640376	6.404			9	-2319859	492236	4.922
			4	1130993	1343982	13.44			5	-6163095	1231766	12.318				15	-2656505	589375	5.894			45	-9408562	308289	3.083			Image 05	1	1403624	543377	5.434			10	-3499202	272378	2.724
			5	-8713759	880539	8.805			6	1209476	632204	6.322				16	2740758	668031	6.68		Image 08	1	-6465382	461782	4.618				2	5090614	452814	4.528			11	-5974356	321483	3.215
			6	-3841806	814243	8.142			7	-874616	298663	2.987				17	-3327489	840706	8.407			2	-6118921	501354	5.014				3	2154098	897333	8.973			12	-670984	368705	3.687
			7	-2224902	1038734	10.387			8	2396249	642298	6.423				18	0.00000	870462	8.705			3	-7330076	458637	4.586				4	1100354	805539	8.055			13	-3096376	374189	3.742
			8	0.00000	1031210	10.312			9	-5252382	814243	8.142				19	-4712110	839270	8.393			4	2861046	550434	5.504				5	861565	733108	7.331			14	-4010091	541994	5.42
			9	-3829016	521427	5.214			10	-1888609	898378	8.984				20	-9000000	395365	3.954			5	1929005	465424	4.654				6	-743141	509468	5.095			15	2520112	406067	4.061
			10	1542216	667830	6.678			11	1998311	250222	2.502				21	3541706	1212842	12.128			6	-1669924	458637	4.586				7	1710273	597505	5.975			16	-5446232	199168	1.992
			11	1744719	796673	7.967			12	0.00000	263576	2.636				22	272631	461782	4.618			7	0.00000	373400	3.734				8	916235	689706	6.897			17	1669924	245464	2.455
			12	-665443	1325993	13.26			13	3469515	357485	3.575				23	0.00000	744632	7.446			8	6025512	177085	1.771				9	3369007	395974	3.96			18	-3865981	292863	2.929
			13	585601	853834	8.538			14	1525512	483002	4.83				24	-2570995	658209	6.582			9	1130993	559992	5.6				10	5974356	610287	6.103			19	-1403624	273556	2.736
			14	0.00000	1681187	16.812			15	-1130993	447994	4.48				25	-4836646	528980	5.29			10	-1339250	474153	4.742				11	-9000000	285541	2.855			20	-1965382	324140	3.241
			15	1280427	994441	9.944			16	-1061966	356283	3.563				26	-7596376	633940	6.339			11	2656505	196458	1.965				12	5630993	554364	5.544			21	-813010	296139	2.961
			16	-3602737	585726	5.857			17	7264598	370445	3.704				27	0.00000	1044172	10.442			12	1403624	271688	2.717				13	4908562	435987	4.36			22	-1130993	436847	4.368
			17	538931	1177294	11.773			18	-12096376	130972	1.31				28	0.00000	828680	8.287			13	-9000000	263576	2.636				14	4270939	777191	7.772			23	-1594540	333915	3.339
			18	1752557	435372	4.354			19	1929005	463057	4.631				29	0.00000	1004283	10.043			14	-7289727	298752	2.988				15	0.00000	703858	7.039			24	-1965382	338063	3.381
			19	-5374616	837608	8.376			20	-7999202	775395	7.754				30	0.00000	690190	6.902			15	-4500000	310628	3.106				16	2180141	709701	7.097			25	4118593	240165	2.402
		Image 13	1	-504245	734496	7.345			21	-11974488	708341	7.083				31	0.00000	885426	8.854			16	4163354	264490	2.645				17	-7999202	758339	7.583			26	-3909386	457466	4.575
			2	608853	1649418	16.494			22	0.00000	522943	5.229				32	0.00000	885426	8.854			17	-408562	616579	6.166				18	2844293	599520	5.995			27	-2656505	294687	2.947
			3	1095406	689317	6.893			23	3553768	187524	1.875				33	0.00000	1257372	12.574			18	2022486	444751	4.448				19	5134019	562571	5.626			28	-4801279	311317	3.113
			4	-357633	703481	7.035			24	-17761406	527966	5.28				34	0.00000	922801	9.228			19	-684277	553057	5.531				20	5090614	452814	4.528			29	408562	322482	3.225
			5	1403624	724502	7.245			25	-600901	411052	4.111				35	8503026	999602	9.996			20	-439871	286385	2.864				21	-2467686	894371	8.944			30	-3096376	374189	3.742
			6	-7596376	724502	7.245			26	4673570	518127	5.181				36	5446232	381846	3.818			21	-1030485	491146	4.911				22	4360282	636977	6.37			31	-5500798	263983	2.64
			7	-5934933	683067	6.831			27	6001836	668472	6.685				37	8739744	966891	9.669			22	-3980557	171550	1.716				23	5397263	597505	5.975			32	-1403624	270006	2.7
			8	-381407	676126	6.761		Image 13	1	2501689	353867	3.539				38	4031410	956187	9.562			23	6343495	294687	2.947				24	5416235	487696	4.877			33	-4500000	455588	4.556
			9	4387670	786924	7.869			2	6094540	236114	2.361				39	-5903624	894071	8.941			24	-6896249	305933	3.059				25	6001836	659307	6.593			34	-4881407	238373	2.384
			10	369139	674221	6.742			3	1525512	511463	5.115				40	-9847114	1035426	10.354			25	2103751	305933	3.059				26	5409028	786447	7.864			35	-1130993	223997	2.24
			11	552754	676126	6.761			4	2477514	327431	3.274				41	874616	586183	5.862			26	-712502	531255	5.313				27	4764255	1010615	10.106			36	-3980557	343100	3.431
			12	4100909	663966	6.64			5	4748955	352653	3.527				42	6094540	236114	2.361			27	476364	528980	5.29				28	-6343495	638490	6.385			37	-4023636	373328	3.733
			13	-2224902	511463	5.115			6	286241	440269	4.403			Image 08	1	2844293	603041	6.03		Image 09	1	-10403624	362251	3.623				29	5353077	628206	6.282			38	-1130993	223997	2.24
			14	-1650436	611515	6.115			7	2283365	446075	4.461				2	-1965382	658127	6.581			2	6637062	383597	3.836				30	2807249	746800	7.468			39	-6138954	275120	2.751
			15	-9197493	644963	6.45			8	3865981	292863	2.929				3	-678897	915401	9.154			3	6637062	383597	3.836				31	4060129	405009	4.05			40	-3928941	301876	3.019
			16	-11721611	851319	8.513			9	3799873	896466	8.965				4	3311134	1186004	11.86			4	5630993	316780	3.168				32	4500000	403816	4.038			41	-5500798	263983	2.64
			17	0.00000	1067685	10.677			10	1474356	426415	4.264				5	-4409062	973521	9.735			5	-9000000	153753	1.538				33	6603751	865309	8.653			42	-9759464	327431	3.274
			18	-670984	381846	3.818			11	-476364	265199	2.652				6	2302549	957531	9.575			6	-6210273	422500	4.225				34	0.00000	1519200	15.192			43	-11055605	203955	2.04
			19	0.00000	937161	9.372			12	2022486	435372	4.354				7	-6343495	196458	1.965			7	7330076	229318	2.293				35	1252881	607514	6.075			44	-2974488	537625	5.376
			20	648307	973521	9.735			13	8287498	356283	3.563				8	1843495	555668	5.557			8	-4010091	545592	5.456			Image 06	1	-519443	970433	9.704			45	-6094540	236114	2.361
			21	5738076	658127	6.581			14	-3096376	381846	3.818				9	-9301279	849807	8.498			9	7596376	362251	3.623				2	-1692751	528067	5.281			46	-5019443	165668	1.657
			22	1000798	741469	7.415			15	-1638954	398336	3.983				10	-8480557	1206438	12.064			10	4976364	374045	3.74				3	-4353120	605923	6.059			47	-3756859	366078	3.661
			23	3740536	919608	9.196			16	-1188866	419316	4.193				11	-5212502	480331	4.803			11	-5184277	391071	3.911				4	-1252881	405009	4.05			48	-4500000	279757	2.798
		Image 14	1	-730576	857343	8.573			17	1525512	241501	2.415				12	5114663	1019987	10.2			12	-4772631	326529	3.265				5	-874616	577801	5.778		Image 06	1	-2180141	467894	4.679
			2	-190915	674221	6.742		Image 14	1	6716635	446075	4.461				13	1796914	861335	8.613			13	7055997	395974	3.96				6	986581	512771	5.128			2	-1843495	416751	4.168
			3	0.00000	1903608	19.036			2	5799462	406858	4.069				14	4360282	642298	6.423			14	-9496974	507095	5.071				7	-260256	483723	4.837			3	-2905460	459571	4.596
			4	-1800416	926113	9.261			3	2125051	435372	4.354				15	-9712502	352653	3.527			15	-9000000	351435	3.514				8	-381407	330202	3.302			4	-2775854	478093	4.781
			5	0.00000	761443	7.614			4	2283365	446075	4.461			Image 09	1	7111391	870744	8.707			16	-7405460	319811	3.198				9	-260256	483723	4.837			5	-4091438	425660	4.257
			6	600901	824709	8.247			5	0.00000	497867	4.979				2	-7626373	1022926	10.229			17	-10188866	426477	4.265				10	-1280427	495546	4.955			6	-4500000	352045	3.52
			7	759464	1329545	13.295			6	4500000	455588	4.556				3	-3369007	463057	4.631			18	-6706790	620090	6.201				11	-1233909	719491	7.195			7	-3025644	321483	3.215
			8	248955	997455	9.975			7	6465382	458403	4.584				4	-5313010	878588	8.786			19	-8428941	220743	2.207				12	-3499202	536227	5.362			8	-813010	327431	3.274
			9	1594540	639622	6.396			8	-3273523	357485	3.575				5	-8399099	853834	8.538			20	-9000000	219647	2.196				13	-5313010	439294	4.393			9	-1324052	376474	3.765
			10	1638954	398336	3.983			9	4500000	414171	4.142				6	-10735402	370445	3.704			21	-12686990	219647	2.196				14	-317983	395974	3.96			10	-1843495	282806	2.828
			11	-1130993	683695	6.837			10	5738076	658127	6.581				7	-6513630	996164	9.962		Image 10	1	-1710273	298752	2.988				15	-1525512	500872	5.009			11	-3583765	503860	5.039
			12	3787498	1001745	10.017			11	4345184	579839	5.798				8	-5416235	480331	4.803			2	3290524	444751	4.448				16	-1438139	884335	8.843			12	-1078430	476746	4.767
			13	2247943	696127	6.961			12	-10998311	527966	5.28				9	-6883874	723318	7.233			3	2022486	444751	4.448				17	293567	857749	8.577			13	-712502	356283	3.563
			14	-1493142	696127	6.961			13	4500000	683695	6.837				10	-9000000	380722	3.807			4	-2206790	876939	8.769				18	-1594540	479716	4.797			14	-6192751	360174	3.602
			15	-293567	849807	8.498			14	3928941	626754	6.268				11	-6064225	813716	8.137			5	1965382	326529	3.265				19	-6244719	569814	5.698			15	-946232	399680	3.997
			16	1130993	447994	4.48			15	5517551	609408	6.094				12	3638435	503860	5.039			6	-5134019	281286	2.813				20	3290524	444751	4.448			16	-1188866	433645	4.336
			17	-229061	557209	5.572			16	1493142	333915	3.339				13	0.00000	1025308	10.253			7	-2656505	736719	7.367				21	-3175948	542488	5.425			17	-3025644	603041	6.03
			18	-2520112	838631	8.386			17	-8125384	298663	2.987				14	-5082634	768730	7.687			8	-2422775	481724	4.817				22	1752557	437644	4.376			18	-2224902	519367	5.194
			19	-1252881	597325	5.973			18	-6444003	550239	5.502				15	-7493151	575384	5.754			9	-496974	507095	5.071				23	-2844293	599520	5.995			19	-2238014	407911	4.079
			20	-798933	1271510	12.715			19	5530485	357485	3.575				16	-5367317	919608	9.196			10	0.00000	131788	1.318				24	-1552411	410335	4.103			20	-1774467	569579	5.696
			21	-691123	737410	7.374			20	4500000	372753	3.728				17	-6789055	761443	7.614			11	5630993	395974	3.96				25	-4963546	576547	5.765			21	-3025644	308897	3.089
			22	-489909	763693	7.637			21	712502	530397	5.304				18	-6738014	853834	8.538			12	-2238014	403816	4.038				26	-7493151	591418	5.914			22	-3553768	377895	3.779
			23	571059	676126	6.761			22	4836646	540012	5.4				19	-7330076	463057	4.631			13	-2319859	167278	1.673				27	-2180141	591418	5.914			23	-3829016	521427	5.214
			24	-759464	1002601	10.026			23	2180141	353867	3.539				20	-8713759	880539	8.805			14	-1233909	719491	7.195				28	-3928941	312177	3.122			24	-3499202	515846	5.158
		Image 15	1	-790716	799360	7.994			24	-8125384	294323	2.943				21	-8548601	822105	8.221			15	-10626020	549118	5.491				29	-4500000	155314	1.553			25	-4287890	414688	4.147
			2	-785331	650261	6.503			25	5397263	298752	2.988				22	-6661478	892151	8.922			16	813010	465942	4.659				30	-3686990	219647	2.196			26	-2180141	486760	4.868
			3	-735238	679290	6.793			26	2764598	523889	5.239				23	-9634019	1002601	10.026			17	-7034618	326529	3.265				31	-9600901	419635	4.196			27	5313010	322482	3.225
			4	-3553768	381846	3.818			27	-3553768	398336	3.983				24	6896249	630846	6.308			18	1506849	591418	5.914				32	-5243141	360248	3.602			28	-4772631	341848	3.418
			5	813010	770402	7.704										25	-5752881	869265	8.693			19	-813010	310628	3.106				33	-7650427	564711	5.647			29	-3369007	394279	3.943
			6	-1088553	597325	5.973						5.29009				26	-4836646	518127	5.181			20	-2807249	373400	3.734				34	-7070995	465424	4.654		Image 07	1	-272631	454881	4.549
			7	1685840	768730	7.687										27	6629735	984472	9.845			21	-4500000	341691	3.417				35	-6498311	363581	3.636			2	874616	575757	5.758
			8	-496974	498727	4.987										28	5313010	984036	9.84			22	-2462356	579885	5.799				36	0.00000	571082	5.711			3	1299462	600369	6.004
			9	-2349857	538422	5.384										29	4678991	994872	9.949			23	-6444003	559992	5.6				37	-1594540	479716	4.797			4	476364	792896	7.929
			10	-2396249	419316	4.193										30	0.00000	572079	5.721			24	-357633	704242	7.042				38	-7234988	507095	5.071			5	0.00000	541994	5.42
			11	-571059	440269	4.403										31	-759464	679290	6.793			25	-5313010	658941	6.589				39	-2861046	275217	2.752			6	5019443	322482	3.225
			12	-1917901	527966	5.28										32	4500000	869758	8.698			26	0.00000	153753	1.538				40	-1403624	181126	1.811			7	260256	483445	4.834
			13	-146880	849807	8.498																							41	-2319859	501835	5.018			8	-2656505	353867	3.539
			14	-3025644	617795	6.178													6.96099						5.48285				42	-1669924	458637	4.586			9	0.00000	205004	2.05
			15	-1197613	746656	7.467																							43	1525512	500872	5.009			10	-600901	412355	4.124
			16	-1220047	838631	8.386																							44	-5134019	421928	4.219			11	-4060129	403949	4.039
			17	-1897041	740891	7.409																							45	-4500000	279565	2.796			12	-4163354	540012	5.4
			18	691123	737410	7.374																							46	-1012467	624741	6.247			13	229061	541994	5.42
			19	-2534618	458403	4.584																							47	163658	769078	7.691			14	1525512	511463	5.115
			20	-2656505	785833	7.858																							48	-8399099	419635	4.196			15	519443	499801	4.998
			21	0.00000	527153	5.272																							49	-7969515	491146	4.911			16	552754	692111	6.921
			22	0.00000	585726	5.857																							50	-3096376	384225	3.842			17	1525512	490927	4.909
			23	-2283365	446075	4.461																							51	1130993	447994	4.48			18	-439871	294323	2.943
			24	-3261924	658127	6.581																							52	-9600901	419635	4.196			19	408562	308897	3.089
																													53	-4336342	543821	5.438			20	-357633	351740	3.517
						7.66993																							54	-11362938	383597	3.836			21	457392	558171	5.582
																													55	-6819859	473134	4.731			22	197493	644464	6.445
																													56	-6603751	432655	4.327			23	1078430	476746	4.767
																													57	-3980557	857749	8.577			24	286241	439538	4.395
																													58	-4500000	279565	2.796			25	-357633	352653	3.527
																													59	-4836646	264490	2.645			26	1843495	565233	5.652
																													60	5259464	470065	4.701			27	611550	619355	6.194
																													61	-946232	133606	1.336			28	2861046	543574	5.436
																													62	-1944003	395974	3.96			29	2362938	380722	3.807
																													63	-11501689	363581	3.636			30	1299462	600369	6.004
																													64	-946232	400818	4.008			31	0.00000	585909	5.859
																													65	-759464	332386	3.324			32	-1188866	436847	4.368
																													66	-6343495	638490	6.385		Image 08	1	6883874	730141	7.301
																													67	-7020112	583617	5.836			2	-8626860	1012523	10.125
																													68	-7435775	570237	5.702			3	-8510091	771584	7.716
																													69	-1614434	868926	8.689			4	-457392	550872	5.509
																													70	-3273523	365566	3.656			5	-7719573	991093	9.911
																													71	-7921570	469552	4.696			6	-4621888	730141	7.301
																													72	-451399	837256	8.373			7	5630993	871144	8.711
																												Image 07	1	5697613	523940	5.239			8	7405460	159905	1.599
																													2	-2298872	787367	7.874			9	-7493151	591418	5.914
																													3	-2283365	452814	4.528			10	-7474488	751309	7.513
																													4	-5903624	384225	3.842			11	0.00000	861119	8.611
																													5	-4500000	403816	4.038			12	0.00000	922801	9.228
																													6	4989909	545592	5.456			13	-8787890	593454	5.935
																													7	874616	577801	5.778			14	-10339250	474153	4.742
																													8	-2374949	599922	5.999			15	-3219573	700808	7.008
																													9	-1506849	591418	5.914			16	-3469515	347293	3.473
																													10	-1012467	624741	6.247			17	-9173570	725168	7.252
																													11	-1650436	618532	6.185			18	-4881407	700464	7.005
																													12	-168468	747123	7.471			19	-2881079	501354	5.014
																													13	-861565	733108	7.331			20	-9634019	596697	5.967
																													14	-1774467	576547	5.765			21	-5630993	554364	5.544
																													15	-4118593	466976	4.67			22	-9552754	684087	6.841
																													16	-4500000	497005	4.97			23	3769424	610682	6.107
																													17	-1843495	555668	5.557			24	-6129405	1051786	10.518
																													18	394519	638490	6.385			25	-7156505	694585	6.946
																													19	-4239744	684087	6.841			26	4712110	419635	4.196
																													20	173570	725168	7.252			27	-9260256	967445	9.674
																													21	-2283365	905628	9.056			28	-4366778	668031	6.68
																													22	4142367	497974	4.98			29	-7046335	722502	7.225
																													23	2861046	550434	5.504			30	-7385566	868926	8.689
																													24	-3234744	779979	7.8			31	-6006849	836391	8.364
																													25	-2342869	718149	7.181			32	2656505	589375	5.894
																													26	-6094540	452281	4.523		Image 09	1	-2013630	701840	7.018
																													27	-3227564	493595	4.936			2	-3369007	712754	7.128
																													28	-9712502	354170	3.542			3	-2725533	815361	8.154
																													29	1049148	603130	6.031			4	-2656505	442031	4.42
																													30	-9813010	465942	4.659			5	-1692751	528067	5.281
																													31	-6603751	648982	6.49			6	-2797947	795899	7.959
																													32	-1638954	778431	7.784			7	-2261986	571082	5.711
																													33	-2180141	709701	7.097			8	-2817859	697704	6.977
																													34	-3450852	426477	4.265			9	-2734988	717140	7.171
																													35	2656505	392917	3.929			10	-6650143	550872	5.509
																													36	2764598	520707	5.207			11	-3096376	640376	6.404
																													37	4353120	605923	6.059			12	-8642367	704242	7.042
																													38	3057923	561283	5.613			13	-6343495	638490	6.385
																													39	-1724146	666946	6.669			14	-6479888	412679	4.127
																													40	-3646923	628206	6.282			15	-2013630	701840	7.018
																													41	-691123	730141	7.301			16	-5839250	670553	6.706
																													42	-769605	820081	8.201			17	-6423067	707318	7.073
																													43	2520112	412679	4.127			18	-3247119	572770	5.728
																													44	611550	618532	6.185			19	-3787498	250436	2.504
																													45	-712502	531255	5.313			20	-5571312	584855	5.849
																												Image 08	1	-2490477	678066	6.781			21	-3499202	536227	5.362
																													2	759464	664773	6.648			22	5676829	761514	7.615
																													3	-7405460	319811	3.198			23	6343495	638490	6.385
																													4	-369139	682322	6.823			24	4684761	963447	9.634
																													5	2319859	836391	8.364			25	-6603751	432655	4.327
																													6	0.00000	790729	7.907			26	-4500000	217440	2.174
																													7	-1897041	743238	7.432			27	-6738014	571082	5.711
																													8	-248955	505666	5.057			28	-8146923	444209	4.442
																													9	-1324052	383597	3.836			29	-4198721	591010	5.91
																													10	-336646	748091	7.481			30	-7349564	618532	6.185
																													11	-496974	507095	5.071			31	-5134019	703214	7.032
																													12	-1130993	895988	8.96			32	-2319859	167278	1.673
																													13	0.00000	373400	3.734		Image 10	1	-1944003	395974	3.96
																													14	-730576	863635	8.636			2	-1299462	293046	2.93
																													15	1130993	223997	2.24			3	-1843495	416751	4.168
																													16	-6343495	638490	6.385			4	-3096376	384225	3.842
																													17	0.00000	615012	6.15			5	-1403624	543377	5.434
																													18	0.00000	790729	7.907			6	-519443	485216	4.852
																													19	301279	417907	4.179			7	-2319859	669113	6.691
																													20	-2238014	403816	4.038			8	-9000000	219647	2.196
																													21	-712502	708341	7.083			9	-1506849	591418	5.914
																													22	-4772631	653058	6.531			10	-1506849	591418	5.914
																													23	-5100901	593454	5.935			11	-272631	461782	4.618
																													24	-1078430	469552	4.696			12	-600901	419635	4.196
																													25	4287890	1258905	12.589			13	-1692751	528067	5.281
																													26	5195296	641505	6.415			14	-2125051	424209	4.242
																													27	-17031121	913584	9.136			15	-2656505	392917	3.929
																													28	2013630	701840	7.018			16	-1209476	628974	6.29
																													29	-2656505	884062	8.841			17	-3469515	347293	3.473
																													30	238594	527610	5.276			18	-2238014	403816	4.038
																													31	0.00000	571082	5.711			19	-1061966	357560	3.576
																													32	-552754	684087	6.841			20	-1403624	452814	4.528
																													33	776517	487696	4.877			21	-2861046	275217	2.752
																													34	-317983	395974	3.96			22	-600901	419635	4.196
																													35	-3815723	391071	3.911			23	-2137062	542488	5.425
																													36	-301279	835814	8.358			24	-2462356	579885	5.799
																													37	-317983	395974	3.96	6.269		25	-5993142	482224	4.822
																												Image 09	1	2520112	412679	4.127			26	-3980557	343100	3.431
																													2	-9611550	618532	6.185			27	-3227564	493595	4.936
																													3	3017352	1092510	10.925			28	1638954	389216	3.892
																													4	3583765	487696	4.877			29	-2342869	718149	7.181
																													5	-457392	550872	5.509			30	-5361565	518386	5.184
																													6	1843495	486210	4.862			31	-1188866	426477	4.265
																													7	3740536	470065	4.701			32	-2656505	589375	5.894
																													8	4963546	576547	5.765			33	-1493142	340984	3.41
																													9	1944003	395974	3.96			34	-2764598	520707	5.207
																													10	-423639	594672	5.947			35	-2055605	563000	5.63
																													11	-7999202	379170	3.792			36	-1710273	597505	5.975
																													12	-3369007	395974	3.96			37	-2534618	461782	4.618
																													13	6343495	834948	8.349			38	-1403624	633940	6.339
																													14	-1594540	799527	7.995			39	-1843495	416751	4.168
																													15	5849573	798622	7.986			40	-2261986	571082	5.711
																													16	-1220047	831474	8.315			41	-7747119	202505	2.025
																													17	5540771	773769	7.738			42	1506849	591418	5.914
																													18	1735402	736391	7.364			43	-684277	553057	5.531
																													19	2224902	522095	5.221			44	-2656505	392917	3.929
																													20	2055605	563000	5.63			45	-1843495	208376	2.084
																													21	-4010091	545592	5.456			46	-2534618	461782	4.618
																													22	2490477	678066	6.781			47	-3006858	482224	4.822
																													23	3126373	719491	7.195			48	853077	444209	4.442
																													24	-4712110	419635	4.196			49	-1692751	528067	5.281
																													25	-2881079	501354	5.014			50	-1965382	326529	3.265
																													26	1902561	673783	6.738			51	-909028	556102	5.561
																													27	-5709476	444751	4.448			52	-2180141	473134	4.731
																													28	-611550	618532	6.185			53	-2755281	569814	5.698
																													29	5903624	768451	7.685			54	-1650436	618532	6.185
																													30	-5752881	572770	5.728			55	2462356	579885	5.799
																													31	-1752557	437644	4.376			56	-2319859	501835	5.018
																													32	1088553	581546	5.815			57	-1030485	736719	7.367
																													33	-7950852	603130	6.031			58	-1049148	603130	6.031
																													34	-6680141	669113	6.691			59	-2077225	681260	6.813
																													35	0.00000	571082	5.711			60	-1130993	335995	3.36
																													36	-9476364	264490	2.645			61	-1272436	698049	6.98
																													37	272631	461782	4.618			62	-2022486	444751	4.448
																													38	-785331	643007	6.43			63	-3369007	633559	6.336
																													39	-5772436	493595	4.936			64	0.00000	825203	8.252
																													40	-3006858	482224	4.822			65	-2180141	591418	5.914
																													41	634019	596697	5.967
																																						4.912
																																5.777

[truncated: 8 more sheets: Figure 6B, Figure 6C, Figure S1C, Figure S1D, Figure S2A, Figure S5, Figure S6B, Figure S7B]
